# Supplementary material for: Bis(2-amino-4,5-dimethyl­anilinium chloride) 4,5-dimethyl­benz­ene-1,2-diamine monohydrate
Source: Acta Crystallogr Sect E Struct Rep Online. 2009 Apr 18;65(Pt 5):o1069. doi: 10.1107/S1600536809013816 (PMC2977749; doi:10.1107/S1600536809013816)
Supplement: Supplementary file 1 [file e-65-o1069-sup1.cif]

##############################################################################
###                                                                        ###
###        Electronic paper (Acta Crystallographica Section E)             ###
###                                                                        ###
##############################################################################
#                                                                            #
# This CIF contains the data in a paper accepted for publication in Acta     #
# Crystallographica Section E. It conforms to the requirements of Notes      #
# for Authors for Section E, and has been peer reviewed under the auspices   #
# of the IUCr Commission on Journals.                                        #
#                                                                            #
# Full details of the Crystallographic Information File format               #
# are given in the paper "The Crystallographic Information File (CIF):       #
# a New Standard Archive File for Crystallography" by S. R. Hall, F. H.      #
# Allen and I. D. Brown [Acta Cryst. (1991), A47, 655-685].                  #
#                                                                            #
# The current version of the core CIF dictionary is obtainable from          #
# ftp://ftp.iucr.org/pub/cif_core.dic. The current version number is 2.4.    #
#                                                                            #
# Software is freely available for graphical display of the structure(s) in  #
# this CIF.  For information consult the CIF home page http://www.iucr.org/  #
# cif/home.html                                                              #
#                                                                            #
# This file may be used for bona fide research purposes within the           #
# scientific community so long as proper attribution is given to the journal # 
# article from which it was obtained.                                        #
#                                                                            #
##############################################################################
                                             
data_global
_audit_creation_method     SHELXL-97
_journal_date_recd_electronic     2009-04-01
_journal_date_accepted     2009-04-13
_journal_name_full     'Acta Crystallographica, Section E'
_journal_year     2009
_journal_volume     65
_journal_issue      5
_journal_page_first     o1069
_journal_page_last     o1069
_journal_paper_category     QO
_journal_coeditor_code     HB2941
_publ_contact_author
;
     Dr. Seik Weng Ng
     Department of Chemistry
     University of Malaya
     50603 Kuala Lumpur
     Malaysia
;
_publ_contact_author_email     seikweng@um.edu.my
_publ_contact_author_fax     '03 7967 4193'
_publ_contact_author_phone     '03 7967 6778'
_publ_section_title
;
Bis(2-amino-4,5-dimethylanilinium chloride) 4,5-dimethylbenzene-1,2-diamine
monohydrate
;
loop_
    _publ_author_name
    _publ_author_address
    'Ng, Seik Weng'
;
     Department of Chemistry
     University of Malaya
     50603 Kuala Lumpur
     Malaysia
;
data_I
_audit_creation_method     SHELXL-97
_chemical_name_systematic
;
Bis(2-amino-4,5-dimethylanilinium chloride) 4,5-dimethylbenzene-1,2-diamine
monohydrate
;
_chemical_name_common     ?
_chemical_formula_moiety     '2(C8 H13 N2 +), 2(Cl -), C8 H12 N2, H2 O'
_chemical_formula_sum     'C24 H40 Cl2 N6 O'
_chemical_formula_iupac     '2C8 H13 N2 +, 2Cl -, C8 H12 N2, H2 O'
_chemical_formula_weight     499.52
_chemical_melting_point     ?
_symmetry_cell_setting     Monoclinic
_symmetry_space_group_name_H-M     'P 21/n'
_symmetry_space_group_name_Hall     '-P 2yn'
loop_
    _symmetry_equiv_pos_as_xyz
    'x, y, z'
    '-x+1/2, y+1/2, -z+1/2'
    '-x, -y, -z'
    'x-1/2, -y-1/2, z-1/2'
_cell_length_a     11.7102(5)
_cell_length_b     6.0938(3)
_cell_length_c     35.9480(10)
_cell_angle_alpha     90.00
_cell_angle_beta     91.257(2)
_cell_angle_gamma     90.00
_cell_volume     2564.7(2)
_cell_formula_units_Z     4
_cell_measurement_reflns_used     1367
_cell_measurement_theta_min     2.3
_cell_measurement_theta_max     21.3
_cell_measurement_temperature     123(2)
_exptl_crystal_description     Plate
_exptl_crystal_colour     Colourless
_exptl_crystal_size_max     0.40
_exptl_crystal_size_mid     0.12
_exptl_crystal_size_min     0.02
_exptl_crystal_density_diffrn     1.294
_exptl_crystal_density_meas     ?
_exptl_crystal_density_method     'not measured'
_exptl_crystal_F_000     1072
_exptl_absorpt_coefficient_mu     0.282
_exptl_absorpt_correction_type     Multi-scan
_exptl_absorpt_process_details     '(SADABS; Sheldrick, 1996)'
_exptl_absorpt_correction_T_min     0.896
_exptl_absorpt_correction_T_max     0.994
_diffrn_ambient_temperature     123(2)
_diffrn_radiation_type     MoK\a
_diffrn_radiation_wavelength     0.71073
_diffrn_radiation_source     'fine-focus sealed tube'
_diffrn_radiation_monochromator     graphite
_diffrn_measurement_device_type     'Bruker SMART APEX'
_diffrn_measurement_method     \w
_diffrn_detector_area_resol_mean     ?
_diffrn_reflns_number     16985
_diffrn_reflns_av_R_equivalents     0.0868
_diffrn_reflns_av_sigmaI/netI     0.1045
_diffrn_reflns_theta_min     1.13
_diffrn_reflns_theta_max     27.50
_diffrn_reflns_theta_full     27.50
_diffrn_measured_fraction_theta_max     1.000
_diffrn_measured_fraction_theta_full     1.000
_diffrn_reflns_limit_h_min     -15
_diffrn_reflns_limit_h_max     15
_diffrn_reflns_limit_k_min     -7
_diffrn_reflns_limit_k_max     7
_diffrn_reflns_limit_l_min     -46
_diffrn_reflns_limit_l_max     46
_diffrn_standards_number     0
_diffrn_standards_interval_count     0
_diffrn_standards_interval_time     0
_diffrn_standards_decay_%     0
_reflns_number_total     5877
_reflns_number_gt     3608
_reflns_threshold_expression     I>2\s(I)
_refine_ls_structure_factor_coef     Fsqd
_refine_ls_matrix_type     full
_refine_ls_R_factor_all     0.1152
_refine_ls_R_factor_gt     0.0611
_refine_ls_wR_factor_gt     0.1366
_refine_ls_wR_factor_ref     0.1656
_refine_ls_goodness_of_fit_ref     1.056
_refine_ls_restrained_S_all     1.054
_refine_ls_number_reflns     5877
_refine_ls_number_parameters     368
_refine_ls_number_restraints     27
_refine_ls_hydrogen_treatment     mixed
_refine_ls_weighting_scheme     calc
_refine_ls_weighting_details
                 'calc w=1/[\s^2^(Fo^2^)+(0.0711P)^2^] where P=(Fo^2^+2Fc^2^)/3'
_atom_sites_solution_hydrogens     geom
_atom_sites_solution_primary     direct
_atom_sites_solution_secondary     difmap
_refine_ls_shift/su_max     0.001
_refine_ls_shift/su_mean     0.001
_refine_diff_density_max     0.467
_refine_diff_density_min     -0.450
_refine_ls_extinction_method     none
_refine_ls_extinction_coef     ?
loop_
    _atom_type_symbol
    _atom_type_description
    _atom_type_scat_dispersion_real
    _atom_type_scat_dispersion_imag
    _atom_type_scat_source
    'C' 'C' 0.0033 0.0016
                         'International Tables Vol C Tables 4.2.6.8 and 6.1.1.4'
    'H' 'H' 0.0000 0.0000
                         'International Tables Vol C Tables 4.2.6.8 and 6.1.1.4'
    'N' 'N' 0.0061 0.0033
                         'International Tables Vol C Tables 4.2.6.8 and 6.1.1.4'
    'O' 'O' 0.0106 0.0060
                         'International Tables Vol C Tables 4.2.6.8 and 6.1.1.4'
    'Cl' 'Cl' 0.1484 0.1585
                         'International Tables Vol C Tables 4.2.6.8 and 6.1.1.4'
_computing_data_collection     'APEX2 (Bruker, 2008)'
_computing_cell_refinement     'SAINT (Bruker, 2008)'
_computing_data_reduction     'SAINT (Bruker, 2008)'
_computing_structure_solution     'SHELXS97 (Sheldrick, 2008)'
_computing_structure_refinement     'SHELXL97 (Sheldrick, 2008)'
_computing_molecular_graphics     'X-SEED (Barbour, 2001)'
_computing_publication_material     'publCIF (Westrip, 2009)'
loop_
    _atom_site_type_symbol
    _atom_site_label
    _atom_site_fract_x
    _atom_site_fract_y
    _atom_site_fract_z
    _atom_site_U_iso_or_equiv
    _atom_site_adp_type
    _atom_site_calc_flag
    _atom_site_refinement_flags
    _atom_site_occupancy
    _atom_site_disorder_assembly
    _atom_site_disorder_group
    Cl Cl1 0.34435(7) -0.08992(14) 0.23602(2) 0.0211(2) Uani d . 1 . .
    Cl Cl2 0.73644(7) 0.46400(14) 0.21359(2) 0.0195(2) Uani d . 1 . .
    O O1 0.4381(2) 0.3932(4) 0.25526(7) 0.0223(5) Uani d D 1 . .
    H H1 0.407(3) 0.269(3) 0.2515(12) 0.056(16) Uiso d D 1 . .
    H H2 0.386(3) 0.480(5) 0.2618(15) 0.09(2) Uiso d D 1 . .
    N N1 0.1622(3) 0.7021(5) 0.15983(8) 0.0221(7) Uani d D 1 . .
    H H11 0.134(3) 0.828(3) 0.1521(10) 0.045(13) Uiso d D 1 . .
    H H12 0.206(3) 0.723(6) 0.1798(8) 0.063(16) Uiso d D 1 . .
    N N2 0.2902(2) 0.3227(5) 0.17615(8) 0.0187(6) Uani d D 1 . .
    H H21 0.309(3) 0.188(3) 0.1818(10) 0.044(13) Uiso d D 1 . .
    H H22 0.247(4) 0.380(6) 0.1931(10) 0.077(18) Uiso d D 1 . .
    N N3 0.4870(2) 0.6160(5) 0.18456(8) 0.0182(6) Uani d D 1 . .
    H H31 0.439(2) 0.508(4) 0.1786(9) 0.047(13) Uiso d D 1 . .
    H H32 0.454(2) 0.696(5) 0.2021(7) 0.055(15) Uiso d D 1 . .
    H H33 0.5496(15) 0.557(4) 0.1946(8) 0.020(9) Uiso d D 1 . .
    N N4 0.5951(3) 1.0243(5) 0.19219(8) 0.0226(7) Uani d D 1 . .
    H H41 0.623(3) 1.156(3) 0.1953(9) 0.033(11) Uiso d D 1 . .
    H H42 0.547(3) 0.991(5) 0.2094(7) 0.034(11) Uiso d D 1 . .
    N N5 0.6403(2) 0.4368(5) 0.29539(7) 0.0192(6) Uani d D 1 . .
    H H51 0.5748(14) 0.436(5) 0.2828(8) 0.039(12) Uiso d D 1 . .
    H H52 0.675(2) 0.309(3) 0.2918(8) 0.017(9) Uiso d D 1 . .
    H H53 0.684(2) 0.543(3) 0.2867(10) 0.049(14) Uiso d D 1 . .
    N N6 0.5083(3) 0.7947(5) 0.31996(8) 0.0225(7) Uani d D 1 . .
    H H61 0.549(3) 0.828(5) 0.3006(7) 0.039(12) Uiso d D 1 . .
    H H62 0.480(3) 0.914(3) 0.3300(9) 0.037(12) Uiso d D 1 . .
    C C1 0.1979(3) 0.5659(5) 0.13072(8) 0.0163(7) Uani d . 1 . .
    C C2 0.2533(3) 0.3666(5) 0.13923(8) 0.0164(7) Uani d . 1 . .
    C C3 0.2794(3) 0.2259(6) 0.11040(9) 0.0176(7) Uani d . 1 . .
    H H3 0.3158 0.0903 0.1161 0.021 Uiso calc R 1 . .
    C C4 0.2541(3) 0.2765(6) 0.07322(9) 0.0181(7) Uani d . 1 . .
    C C5 0.2002(3) 0.4753(6) 0.06478(9) 0.0184(7) Uani d . 1 . .
    C C6 0.1728(3) 0.6154(6) 0.09380(9) 0.0182(7) Uani d . 1 . .
    H H6 0.1356 0.7501 0.0881 0.022 Uiso calc R 1 . .
    C C7 0.2850(3) 0.1172(6) 0.04304(9) 0.0240(8) Uani d . 1 . .
    H H7A 0.3161 -0.0171 0.0543 0.036 Uiso calc R 1 . .
    H H7B 0.3423 0.1837 0.0271 0.036 Uiso calc R 1 . .
    H H7C 0.2166 0.0814 0.0281 0.036 Uiso calc R 1 . .
    C C8 0.1731(3) 0.5393(6) 0.02498(9) 0.0238(8) Uani d . 1 . .
    H H8A 0.1289 0.6758 0.0246 0.036 Uiso calc R 1 . .
    H H8B 0.1285 0.4225 0.0128 0.036 Uiso calc R 1 . .
    H H8C 0.2444 0.5610 0.0117 0.036 Uiso calc R 1 . .
    C C9 0.5147(3) 0.7433(5) 0.15144(9) 0.0165(7) Uani d . 1 . .
    C C10 0.4943(3) 0.6604(6) 0.11619(9) 0.0178(7) Uani d . 1 . .
    H H10 0.4577 0.5221 0.1135 0.021 Uiso calc R 1 . .
    C C11 0.5260(3) 0.7745(6) 0.08461(9) 0.0189(7) Uani d . 1 . .
    C C12 0.5794(3) 0.9785(6) 0.08938(9) 0.0197(7) Uani d . 1 . .
    C C13 0.5985(3) 1.0614(6) 0.12482(9) 0.0207(7) Uani d . 1 . .
    H H13 0.6342 1.2006 0.1275 0.025 Uiso calc R 1 . .
    C C14 0.5672(3) 0.9480(6) 0.15672(9) 0.0185(7) Uani d . 1 . .
    C C15 0.5057(3) 0.6771(6) 0.04653(9) 0.0214(8) Uani d . 1 . .
    H H15A 0.4568 0.5473 0.0485 0.032 Uiso calc R 1 . .
    H H15B 0.5789 0.6349 0.0360 0.032 Uiso calc R 1 . .
    H H15C 0.4681 0.7859 0.0303 0.032 Uiso calc R 1 . .
    C C16 0.6182(3) 1.1097(6) 0.05619(10) 0.0284(9) Uani d . 1 . .
    H H16A 0.6576 1.2428 0.0649 0.043 Uiso calc R 1 . .
    H H16B 0.5517 1.1506 0.0407 0.043 Uiso calc R 1 . .
    H H16C 0.6705 1.0208 0.0415 0.043 Uiso calc R 1 . .
    C C17 0.6155(3) 0.4633(6) 0.33487(8) 0.0166(7) Uani d . 1 . .
    C C18 0.6513(3) 0.3053(6) 0.35998(9) 0.0164(7) Uani d . 1 . .
    H H18 0.6924 0.1814 0.3514 0.020 Uiso calc R 1 . .
    C C19 0.6281(3) 0.3241(6) 0.39766(9) 0.0176(7) Uani d . 1 . .
    C C20 0.5686(3) 0.5114(6) 0.40946(8) 0.0169(7) Uani d . 1 . .
    C C21 0.5321(3) 0.6663(6) 0.38371(9) 0.0183(7) Uani d . 1 . .
    H H21A 0.4912 0.7907 0.3922 0.022 Uiso calc R 1 . .
    C C22 0.5531(3) 0.6466(5) 0.34573(9) 0.0170(7) Uani d . 1 . .
    C C23 0.6664(3) 0.1477(6) 0.42444(9) 0.0226(8) Uani d . 1 . .
    H H23A 0.7183 0.2110 0.4433 0.034 Uiso calc R 1 . .
    H H23B 0.7060 0.0321 0.4109 0.034 Uiso calc R 1 . .
    H H23C 0.5997 0.0853 0.4366 0.034 Uiso calc R 1 . .
    C C24 0.5461(3) 0.5479(6) 0.45022(9) 0.0231(8) Uani d . 1 . .
    H H24A 0.4901 0.6661 0.4529 0.035 Uiso calc R 1 . .
    H H24B 0.6175 0.5886 0.4632 0.035 Uiso calc R 1 . .
    H H24C 0.5161 0.4126 0.4611 0.035 Uiso calc R 1 . .
loop_
    _atom_site_aniso_label
    _atom_site_aniso_U_11
    _atom_site_aniso_U_22
    _atom_site_aniso_U_33
    _atom_site_aniso_U_12
    _atom_site_aniso_U_13
    _atom_site_aniso_U_23
    Cl1 0.0203(4) 0.0185(4) 0.0246(4) 0.0007(3) 0.0029(3) 0.0014(3)
    Cl2 0.0167(4) 0.0210(4) 0.0209(4) -0.0039(3) 0.0022(3) 0.0002(3)
    O1 0.0174(12) 0.0246(14) 0.0250(13) -0.0005(12) 0.0000(10) 0.0010(11)
    N1 0.0231(16) 0.0224(17) 0.0207(16) 0.0022(14) -0.0007(13) -0.0035(13)
    N2 0.0186(15) 0.0185(16) 0.0189(15) -0.0029(13) -0.0023(12) 0.0046(12)
    N3 0.0171(14) 0.0151(15) 0.0223(15) -0.0023(13) -0.0008(12) 0.0013(12)
    N4 0.0234(16) 0.0199(17) 0.0244(16) -0.0070(13) 0.0001(13) -0.0029(13)
    N5 0.0158(14) 0.0259(18) 0.0160(14) 0.0036(13) -0.0005(12) -0.0020(12)
    N6 0.0245(16) 0.0235(17) 0.0196(16) 0.0050(14) 0.0012(13) 0.0049(13)
    C1 0.0139(15) 0.0179(18) 0.0172(16) -0.0006(14) 0.0002(12) 0.0009(14)
    C2 0.0139(16) 0.0182(18) 0.0169(16) -0.0025(13) -0.0012(12) 0.0040(13)
    C3 0.0126(16) 0.0172(18) 0.0229(17) 0.0018(13) -0.0003(13) 0.0033(14)
    C4 0.0165(16) 0.0181(18) 0.0197(17) -0.0043(14) 0.0017(13) -0.0037(14)
    C5 0.0156(16) 0.0206(18) 0.0188(16) -0.0032(14) -0.0012(13) 0.0009(14)
    C6 0.0148(16) 0.0159(18) 0.0236(17) -0.0010(14) -0.0034(13) 0.0019(14)
    C7 0.0222(18) 0.024(2) 0.0257(18) 0.0004(16) 0.0005(15) -0.0042(15)
    C8 0.0251(18) 0.026(2) 0.0203(17) 0.0016(16) 0.0028(14) 0.0003(15)
    C9 0.0132(16) 0.0161(17) 0.0203(17) 0.0007(13) 0.0010(13) 0.0025(13)
    C10 0.0101(15) 0.0176(18) 0.0257(18) 0.0018(13) 0.0007(13) -0.0021(14)
    C11 0.0137(16) 0.0206(19) 0.0222(17) 0.0020(14) -0.0004(13) 0.0008(14)
    C12 0.0138(16) 0.0219(19) 0.0233(17) 0.0058(14) 0.0007(13) 0.0066(14)
    C13 0.0148(16) 0.0168(18) 0.0305(19) 0.0019(14) -0.0011(14) 0.0033(15)
    C14 0.0120(15) 0.0168(18) 0.0267(17) 0.0019(14) -0.0008(13) -0.0025(14)
    C15 0.0212(18) 0.0211(19) 0.0219(18) 0.0018(15) 0.0012(14) -0.0011(14)
    C16 0.028(2) 0.028(2) 0.030(2) -0.0002(17) 0.0019(16) 0.0093(16)
    C17 0.0121(15) 0.0220(18) 0.0156(15) 0.0002(14) -0.0005(12) -0.0016(14)
    C18 0.0126(16) 0.0174(18) 0.0193(16) -0.0002(13) 0.0004(13) -0.0028(14)
    C19 0.0133(16) 0.0175(17) 0.0219(17) -0.0045(14) -0.0023(13) 0.0019(14)
    C20 0.0125(15) 0.0212(18) 0.0171(16) -0.0028(14) 0.0000(12) -0.0022(14)
    C21 0.0095(15) 0.0218(19) 0.0236(17) -0.0007(14) 0.0005(13) -0.0037(14)
    C22 0.0115(15) 0.0197(18) 0.0198(17) -0.0034(14) 0.0004(13) 0.0004(14)
    C23 0.0237(18) 0.022(2) 0.0220(18) -0.0005(15) -0.0026(14) 0.0032(14)
    C24 0.0235(18) 0.028(2) 0.0178(17) 0.0007(16) 0.0019(14) -0.0021(15)
_geom_special_details
;
All e.s.d.'s (except the e.s.d. in the dihedral angle between two l.s. planes)
are estimated using the full covariance matrix. The cell e.s.d.'s are taken
into account individually in the estimation of e.s.d.'s in distances, angles
and torsion angles; correlations between e.s.d.'s in cell parameters are only
used when they are defined by crystal symmetry. An approximate (isotropic)
treatment of cell e.s.d.'s is used for estimating e.s.d.'s involving l.s.
planes.
;
loop_
    _geom_bond_atom_site_label_1
    _geom_bond_atom_site_label_2
    _geom_bond_site_symmetry_2
    _geom_bond_distance
    _geom_bond_publ_flag
    O1 H1 . 0.850(10)
                    ?
    O1 H2 . 0.85(4) ?
    N1 C1 . 1.406(4) ?
    N1 H11 . 0.880(10)
                     ?
    N1 H12 . 0.87(4) ?
    N2 C2 . 1.412(4) ?
    N2 H21 . 0.870(10)
                     ?
    N2 H22 . 0.87(4) ?
    N3 C9 . 1.463(4) ?
    N3 H31 . 0.89(3) ?
    N3 H32 . 0.89(3) ?
    N3 H33 . 0.890(10)
                     ?
    N4 C14 . 1.390(4) ?
    N4 H41 . 0.880(10)
                     ?
    N4 H42 . 0.87(3) ?
    N5 C17 . 1.464(4) ?
    N5 H51 . 0.880(10)
                     ?
    N5 H52 . 0.890(10)
                     ?
    N5 H53 . 0.890(10)
                     ?
    N6 C22 . 1.388(4) ?
    N6 H61 . 0.88(3) ?
    N6 H62 . 0.880(10)
                     ?
    C1 C6 . 1.387(4) ?
    C1 C2 . 1.407(5) ?
    C2 C3 . 1.384(4) ?
    C3 C4 . 1.397(4) ?
    C3 H3 . 0.9500 ?
    C4 C5 . 1.396(5) ?
    C4 C7 . 1.505(4) ?
    C5 C6 . 1.391(4) ?
    C5 C8 . 1.510(4) ?
    C6 H6 . 0.9500 ?
    C7 H7A . 0.9800 ?
    C7 H7B . 0.9800 ?
    C7 H7C . 0.9800 ?
    C8 H8A . 0.9800 ?
    C8 H8B . 0.9800 ?
    C8 H8C . 0.9800 ?
    C9 C10 . 1.380(4) ?
    C9 C14 . 1.401(5) ?
    C10 C11 . 1.389(4) ?
    C10 H10 . 0.9500 ?
    C11 C12 . 1.400(5) ?
    C11 C15 . 1.506(4) ?
    C12 C13 . 1.384(5) ?
    C12 C16 . 1.514(5) ?
    C13 C14 . 1.395(5) ?
    C13 H13 . 0.9500 ?
    C15 H15A . 0.9800 ?
    C15 H15B . 0.9800 ?
    C15 H15C . 0.9800 ?
    C16 H16A . 0.9800 ?
    C16 H16B . 0.9800 ?
    C16 H16C . 0.9800 ?
    C17 C18 . 1.379(5) ?
    C17 C22 . 1.395(5) ?
    C18 C19 . 1.392(4) ?
    C18 H18 . 0.9500 ?
    C19 C20 . 1.407(5) ?
    C19 C23 . 1.505(5) ?
    C20 C21 . 1.383(5) ?
    C20 C24 . 1.511(4) ?
    C21 C22 . 1.398(4) ?
    C21 H21A . 0.9500 ?
    C23 H23A . 0.9800 ?
    C23 H23B . 0.9800 ?
    C23 H23C . 0.9800 ?
    C24 H24A . 0.9800 ?
    C24 H24B . 0.9800 ?
    C24 H24C . 0.9800 ?
loop_
    _geom_angle_atom_site_label_1
    _geom_angle_atom_site_label_2
    _geom_angle_atom_site_label_3
    _geom_angle_site_symmetry_1
    _geom_angle_site_symmetry_3
    _geom_angle
    _geom_angle_publ_flag
    H1 O1 H2 . . 107.4(17) ?
    C1 N1 H11 . . 113(3) ?
    C1 N1 H12 . . 121(3) ?
    H11 N1 H12 . . 110.0(17) ?
    C2 N2 H21 . . 118(3) ?
    C2 N2 H22 . . 114(3) ?
    H21 N2 H22 . . 111.0(17) ?
    C9 N3 H31 . . 110(2) ?
    C9 N3 H32 . . 113(2) ?
    H31 N3 H32 . . 107.1(15) ?
    C9 N3 H33 . . 111(2) ?
    H31 N3 H33 . . 108.4(15) ?
    H32 N3 H33 . . 107.4(14) ?
    C14 N4 H41 . . 120(2) ?
    C14 N4 H42 . . 115(2) ?
    H41 N4 H42 . . 111.9(16) ?
    C17 N5 H51 . . 108(2) ?
    C17 N5 H52 . . 110(2) ?
    H51 N5 H52 . . 108.5(15) ?
    C17 N5 H53 . . 113(2) ?
    H51 N5 H53 . . 109.2(15) ?
    H52 N5 H53 . . 108.2(14) ?
    C22 N6 H61 . . 119(2) ?
    C22 N6 H62 . . 114(2) ?
    H61 N6 H62 . . 110.3(16) ?
    C6 C1 N1 . . 121.6(3) ?
    C6 C1 C2 . . 118.9(3) ?
    N1 C1 C2 . . 119.4(3) ?
    C3 C2 C1 . . 118.7(3) ?
    C3 C2 N2 . . 121.2(3) ?
    C1 C2 N2 . . 119.8(3) ?
    C2 C3 C4 . . 122.3(3) ?
    C2 C3 H3 . . 118.9 ?
    C4 C3 H3 . . 118.9 ?
    C3 C4 C5 . . 119.0(3) ?
    C3 C4 C7 . . 119.9(3) ?
    C5 C4 C7 . . 121.2(3) ?
    C6 C5 C4 . . 118.7(3) ?
    C6 C5 C8 . . 120.3(3) ?
    C4 C5 C8 . . 120.9(3) ?
    C1 C6 C5 . . 122.5(3) ?
    C1 C6 H6 . . 118.8 ?
    C5 C6 H6 . . 118.8 ?
    C4 C7 H7A . . 109.5 ?
    C4 C7 H7B . . 109.5 ?
    H7A C7 H7B . . 109.5 ?
    C4 C7 H7C . . 109.5 ?
    H7A C7 H7C . . 109.5 ?
    H7B C7 H7C . . 109.5 ?
    C5 C8 H8A . . 109.5 ?
    C5 C8 H8B . . 109.5 ?
    H8A C8 H8B . . 109.5 ?
    C5 C8 H8C . . 109.5 ?
    H8A C8 H8C . . 109.5 ?
    H8B C8 H8C . . 109.5 ?
    C10 C9 C14 . . 121.1(3) ?
    C10 C9 N3 . . 121.1(3) ?
    C14 C9 N3 . . 117.8(3) ?
    C9 C10 C11 . . 121.5(3) ?
    C9 C10 H10 . . 119.2 ?
    C11 C10 H10 . . 119.2 ?
    C10 C11 C12 . . 118.1(3) ?
    C10 C11 C15 . . 120.4(3) ?
    C12 C11 C15 . . 121.5(3) ?
    C13 C12 C11 . . 120.0(3) ?
    C13 C12 C16 . . 119.2(3) ?
    C11 C12 C16 . . 120.9(3) ?
    C12 C13 C14 . . 122.4(3) ?
    C12 C13 H13 . . 118.8 ?
    C14 C13 H13 . . 118.8 ?
    N4 C14 C13 . . 121.9(3) ?
    N4 C14 C9 . . 121.0(3) ?
    C13 C14 C9 . . 116.9(3) ?
    C11 C15 H15A . . 109.5 ?
    C11 C15 H15B . . 109.5 ?
    H15A C15 H15B . . 109.5 ?
    C11 C15 H15C . . 109.5 ?
    H15A C15 H15C . . 109.5 ?
    H15B C15 H15C . . 109.5 ?
    C12 C16 H16A . . 109.5 ?
    C12 C16 H16B . . 109.5 ?
    H16A C16 H16B . . 109.5 ?
    C12 C16 H16C . . 109.5 ?
    H16A C16 H16C . . 109.5 ?
    H16B C16 H16C . . 109.5 ?
    C18 C17 C22 . . 122.0(3) ?
    C18 C17 N5 . . 119.6(3) ?
    C22 C17 N5 . . 118.4(3) ?
    C17 C18 C19 . . 121.1(3) ?
    C17 C18 H18 . . 119.5 ?
    C19 C18 H18 . . 119.5 ?
    C18 C19 C20 . . 117.9(3) ?
    C18 C19 C23 . . 120.1(3) ?
    C20 C19 C23 . . 121.9(3) ?
    C21 C20 C19 . . 120.0(3) ?
    C21 C20 C24 . . 119.4(3) ?
    C19 C20 C24 . . 120.6(3) ?
    C20 C21 C22 . . 122.5(3) ?
    C20 C21 H21A . . 118.8 ?
    C22 C21 H21A . . 118.8 ?
    N6 C22 C17 . . 121.8(3) ?
    N6 C22 C21 . . 121.6(3) ?
    C17 C22 C21 . . 116.5(3) ?
    C19 C23 H23A . . 109.5 ?
    C19 C23 H23B . . 109.5 ?
    H23A C23 H23B . . 109.5 ?
    C19 C23 H23C . . 109.5 ?
    H23A C23 H23C . . 109.5 ?
    H23B C23 H23C . . 109.5 ?
    C20 C24 H24A . . 109.5 ?
    C20 C24 H24B . . 109.5 ?
    H24A C24 H24B . . 109.5 ?
    C20 C24 H24C . . 109.5 ?
    H24A C24 H24C . . 109.5 ?
    H24B C24 H24C . . 109.5 ?
loop_
    _geom_torsion_atom_site_label_1
    _geom_torsion_atom_site_label_2
    _geom_torsion_atom_site_label_3
    _geom_torsion_atom_site_label_4
    _geom_torsion_site_symmetry_1
    _geom_torsion_site_symmetry_2
    _geom_torsion_site_symmetry_3
    _geom_torsion_site_symmetry_4
    _geom_torsion
    _geom_torsion_publ_flag
    C6 C1 C2 C3 . . . . -0.9(5) ?
    N1 C1 C2 C3 . . . . 174.7(3) ?
    C6 C1 C2 N2 . . . . 173.5(3) ?
    N1 C1 C2 N2 . . . . -10.9(5) ?
    C1 C2 C3 C4 . . . . 1.0(5) ?
    N2 C2 C3 C4 . . . . -173.4(3) ?
    C2 C3 C4 C5 . . . . -0.3(5) ?
    C2 C3 C4 C7 . . . . 179.7(3) ?
    C3 C4 C5 C6 . . . . -0.5(5) ?
    C7 C4 C5 C6 . . . . 179.5(3) ?
    C3 C4 C5 C8 . . . . 178.8(3) ?
    C7 C4 C5 C8 . . . . -1.2(5) ?
    N1 C1 C6 C5 . . . . -175.3(3) ?
    C2 C1 C6 C5 . . . . 0.1(5) ?
    C4 C5 C6 C1 . . . . 0.6(5) ?
    C8 C5 C6 C1 . . . . -178.8(3) ?
    C14 C9 C10 C11 . . . . 0.8(5) ?
    N3 C9 C10 C11 . . . . -176.3(3) ?
    C9 C10 C11 C12 . . . . -0.3(5) ?
    C9 C10 C11 C15 . . . . 178.3(3) ?
    C10 C11 C12 C13 . . . . -0.3(5) ?
    C15 C11 C12 C13 . . . . -178.9(3) ?
    C10 C11 C12 C16 . . . . 178.8(3) ?
    C15 C11 C12 C16 . . . . 0.3(5) ?
    C11 C12 C13 C14 . . . . 0.5(5) ?
    C16 C12 C13 C14 . . . . -178.7(3) ?
    C12 C13 C14 N4 . . . . 174.6(3) ?
    C12 C13 C14 C9 . . . . 0.0(5) ?
    C10 C9 C14 N4 . . . . -175.3(3) ?
    N3 C9 C14 N4 . . . . 1.9(5) ?
    C10 C9 C14 C13 . . . . -0.6(5) ?
    N3 C9 C14 C13 . . . . 176.6(3) ?
    C22 C17 C18 C19 . . . . -1.1(5) ?
    N5 C17 C18 C19 . . . . -179.3(3) ?
    C17 C18 C19 C20 . . . . -1.0(5) ?
    C17 C18 C19 C23 . . . . 179.0(3) ?
    C18 C19 C20 C21 . . . . 2.0(5) ?
    C23 C19 C20 C21 . . . . -178.1(3) ?
    C18 C19 C20 C24 . . . . -176.8(3) ?
    C23 C19 C20 C24 . . . . 3.2(5) ?
    C19 C20 C21 C22 . . . . -0.8(5) ?
    C24 C20 C21 C22 . . . . 177.9(3) ?
    C18 C17 C22 N6 . . . . -173.9(3) ?
    N5 C17 C22 N6 . . . . 4.2(5) ?
    C18 C17 C22 C21 . . . . 2.3(5) ?
    N5 C17 C22 C21 . . . . -179.6(3) ?
    C20 C21 C22 N6 . . . . 174.9(3) ?
    C20 C21 C22 C17 . . . . -1.3(5) ?
loop_
    _geom_hbond_atom_site_label_D
    _geom_hbond_atom_site_label_H
    _geom_hbond_atom_site_label_A
    _geom_hbond_site_symmetry_A
    _geom_hbond_distance_DH
    _geom_hbond_distance_HA
    _geom_hbond_distance_DA
    _geom_hbond_angle_DHA
    O1 H1 Cl1 . 0.85(2) 2.37(2) 3.212(3) 172(4)
    O1 H2 Cl1 1_565 0.85(4) 2.82(3) 3.402(3) 128(4)
    O1 H2 Cl1 2_555 0.85(4) 2.73(4) 3.331(2) 129(3)
    N1 H12 Cl1 1_565 0.88(3) 2.81(3) 3.661(3) 164(3)
    N2 H21 Cl1 . 0.87(2) 2.61(3) 3.361(3) 145(3)
    N2 H22 N1 . 0.87(4) 2.49(4) 2.810(4) 102(3)
    N2 H22 Cl1 2_555 0.87(4) 2.79(4) 3.599(3) 155(3)
    N3 H31 N2 . 0.89(2) 2.08(2) 2.927(4) 160(2)
    N3 H32 Cl1 1_565 0.89(3) 2.22(3) 3.092(3) 168(2)
    N3 H33 Cl2 . 0.89(2) 2.347(19) 3.216(3) 167(2)
    N4 H41 Cl2 1_565 0.87(2) 2.38(3) 3.233(3) 165(3)
    N4 H42 Cl1 1_565 0.87(3) 2.63(3) 3.434(3) 155(3)
    N5 H51 O1 . 0.88(2) 1.88(2) 2.758(3) 172(3)
    N5 H52 Cl2 2_645 0.89(2) 2.354(19) 3.242(3) 176(2)
    N5 H53 Cl2 . 0.89(2) 2.75(3) 3.176(3) 111(2)
    N5 H53 Cl2 2_655 0.89(2) 2.730(19) 3.540(3) 153(2)
    N6 H61 Cl2 2_655 0.88(3) 2.71(3) 3.408(3) 138(2)
    N6 H62 N1 2_555 0.88(2) 2.45(3) 3.277(5) 156(3)
