# Supplementary material for: Bis(2-amino-4,5-dimethyl­anilinium chloride) 4,5-dimethyl­benz­ene-1,2-diamine monohydrate
Source: Acta Crystallogr Sect E Struct Rep Online. 2009 Apr 18;65(Pt 5):o1069. doi: 10.1107/S1600536809013816 (PMC2977749; doi:10.1107/S1600536809013816)
Supplement: Supplementary file 2 [file e-65-o1069-Isup2.hkl]

# 
# h,k,l, Fc-squared, Fo-squared, sigma(Fo-squared) and status flag 
# 
data_I
_shelx_title '  P21/n' 
_shelx_refln_list_code          4 
_shelx_F_calc_maximum      262.34 
_exptl_crystal_F_000      1072.00 
_reflns_d_resolution_high  0.7697 
 
loop_ 
 _symmetry_equiv_pos_as_xyz 
 'x, y, z' 
 '-x+1/2, y+1/2, -z+1/2' 
 '-x, -y, -z' 
 'x-1/2, -y-1/2, z-1/2' 
 
_cell_length_a    11.7102 
_cell_length_b     6.0938 
_cell_length_c    35.9484 
_cell_angle_alpha  90.000 
_cell_angle_beta   91.257 
_cell_angle_gamma  90.000 
 
_shelx_F_squared_multiplier     1.000 
 
loop_ 
 _refln_index_h 
 _refln_index_k 
 _refln_index_l 
 _refln_F_squared_calc 
 _refln_F_squared_meas 
 _refln_F_squared_sigma 
 _refln_observed_status 
   2   0   0       32.81      113.41     25.74 o 
   4   0   0     2886.56     3621.69    176.81 o 
   6   0   0     1333.17     1317.15     70.08 o 
   8   0   0      862.22      883.82     67.90 o 
  10   0   0     1093.70     1246.12     89.41 o 
  12   0   0     1200.80     1383.41    103.03 o 
  14   0   0      186.88      125.48     92.44 o 
   1   1   0       72.02       25.07     13.21 o 
   2   1   0       20.34       37.70     14.82 o 
   3   1   0    22036.23    23678.23    465.86 o 
   4   1   0      823.66      783.42     76.85 o 
   5   1   0        4.28       37.33     29.14 o 
   6   1   0    10303.04    11408.19    279.55 o 
   7   1   0       90.49      120.25     28.94 o 
   8   1   0      129.10      161.49     33.05 o 
   9   1   0     1092.00     1158.34     76.47 o 
  10   1   0       36.37       37.52     32.93 o 
  11   1   0     2510.00     2519.89     92.92 o 
  12   1   0       80.23      114.63     44.40 o 
  13   1   0       18.58       71.55     45.16 o 
  14   1   0       12.08       51.23     46.74 o 
  15   1   0       20.11       97.34     64.55 o 
   0   2   0     5325.94     5322.95    136.43 o 
   2   2   0     1846.77     2289.79    171.50 o 
   3   2   0     2731.52     2682.72     62.29 o 
   4   2   0     3888.05     4567.24    141.72 o 
   5   2   0      138.73      292.64     69.37 o 
   6   2   0     5958.00     5828.61    162.46 o 
   8   2   0      985.12     1017.53     59.15 o 
   9   2   0        0.01       16.27     43.35 o 
  10   2   0      156.71      371.39     78.85 o 
  11   2   0      408.39      510.44     71.70 o 
  12   2   0       71.32      118.79     55.05 o 
  13   2   0        8.36       85.24     46.54 o 
  14   2   0       15.05       59.52     49.51 o 
   1   3   0     1440.13     1584.45     82.48 o 
   2   3   0     2588.69     2475.88     64.33 o 
   3   3   0     1170.97     1299.87     43.06 o 
   4   3   0     1117.69     1079.96     49.88 o 
   5   3   0        3.22       31.37     32.94 o 
   6   3   0      960.35      961.17     58.50 o 
   7   3   0        6.26       65.22     31.96 o 
   8   3   0      232.64      273.51     67.61 o 
   9   3   0       10.73      323.93     73.95 o 
  10   3   0     1752.93     1571.61    137.95 o 
  11   3   0      488.11      473.92     71.67 o 
  12   3   0        6.84      129.64     80.05 o 
  13   3   0      114.39      175.47    148.37 o 
  14   3   0     1667.39     1558.30    108.91 o 
   0   4   0        0.00      125.69     39.17 o 
   1   4   0      197.77      309.39     29.80 o 
   2   4   0       89.81       90.40     24.84 o 
   3   4   0     2453.46     2246.16     77.96 o 
   4   4   0      454.37      442.93     45.11 o 
   5   4   0     2411.98     2293.22     92.31 o 
   6   4   0     1549.34     1621.04     80.78 o 
   7   4   0      350.94      430.18     52.24 o 
   8   4   0       35.08       44.14     36.94 o 
   9   4   0        3.19       76.29     43.21 o 
  10   4   0      183.75      304.59     55.93 o 
  11   4   0        3.67       92.73     55.20 o 
  12   4   0        2.17       38.35     57.55 o 
  13   4   0        2.68       12.04    102.54 o 
   1   5   0       52.07      117.41     38.69 o 
   2   5   0      132.30      127.21     39.47 o 
   3   5   0     1923.16     1958.37     89.51 o 
   4   5   0      109.82      152.73     40.61 o 
   5   5   0       38.22       37.46     42.17 o 
   6   5   0       37.48       22.98     37.08 o 
   7   5   0      189.26      207.11     49.39 o 
   8   5   0      342.94      357.97     56.82 o 
   9   5   0        7.26      100.26     46.26 o 
  10   5   0      185.63      155.35     85.90 o 
  11   5   0      230.86      211.24    123.26 o 
   0   6   0       12.29      103.97     81.10 o 
   1   6   0     1595.46     1753.61    117.31 o 
   2   6   0       95.70      100.64    121.24 o 
   3   6   0       10.62       61.86     40.09 o 
   4   6   0      192.12      252.43     97.88 o 
   5   6   0        4.64      -50.99     37.82 o 
   6   6   0      182.40      213.15     56.95 o 
   7   6   0       68.03      140.34     63.34 o 
   8   6   0        0.05       77.83    102.15 o 
   9   6   0      495.09      514.35    146.11 o 
   1   7   0      520.90      472.38    109.62 o 
   2   7   0        0.23       25.24     60.94 o 
   3   7   0       29.18       52.94    114.18 o 
   4   7   0       35.91      190.24    107.22 o 
   5   7   0      150.77      169.76    109.73 o 
   6   7   0        1.19      -54.76     92.68 o 
   7   7   0        0.21      172.67    114.55 o 
 -15   0   1      246.66      131.05     95.65 o 
 -13   0   1     1001.50     1220.10    147.24 o 
 -11   0   1      318.96      358.71     63.28 o 
  -9   0   1     6493.61     7027.85    242.14 o 
  -7   0   1     6846.98     7221.60    234.49 o 
  -5   0   1     3610.96     3822.06    132.24 o 
  -3   0   1    43073.80    49853.27   1347.07 o 
  -1   0   1       19.04       16.70      8.78 o 
   1   0   1       42.88       73.20     10.21 o 
   3   0   1      214.86      192.11     26.16 o 
   5   0   1     3785.89     4208.99    206.92 o 
   7   0   1     1793.68     2037.73     96.50 o 
   9   0   1     1352.93     1889.82    103.60 o 
  11   0   1       53.66      142.78     51.21 o 
  13   0   1      319.65      396.52     72.34 o 
  15   0   1       86.44       36.61     86.55 o 
 -15   1   1       37.50       83.03     62.53 o 
 -14   1   1       15.03       70.89     57.21 o 
 -13   1   1       49.37       51.36     43.16 o 
 -12   1   1      233.60      282.79     52.31 o 
 -11   1   1      217.02      299.97     41.63 o 
 -10   1   1      882.54     1043.69     58.48 o 
  -9   1   1      165.71      278.28     40.72 o 
  -8   1   1     1219.24     1267.77     65.21 o 
  -7   1   1     3861.16     4367.79    129.27 o 
  -6   1   1     2104.93     2714.57     88.46 o 
  -5   1   1      175.95      202.41     24.18 o 
  -4   1   1     1954.44     2022.74     57.87 o 
  -3   1   1    45750.72    48007.91   1066.77 o 
  -2   1   1      909.71     1020.75     32.46 o 
  -1   1   1       88.24       77.06     16.50 o 
   0   1   1     1066.05     1030.31     24.36 o 
   1   1   1    10086.94    10249.01    166.24 o 
   2   1   1    21686.37    22385.83    437.42 o 
   3   1   1     9534.10     9839.91    223.30 o 
   4   1   1    31226.94    31866.70    624.83 o 
   5   1   1     2531.03     2663.49     73.67 o 
   6   1   1     3013.41     3647.05    123.88 o 
   7   1   1      744.74      835.52     56.45 o 
   8   1   1      501.58      663.81     49.54 o 
   9   1   1       33.75      158.58     37.53 o 
  10   1   1      140.06      167.94     61.67 o 
  11   1   1      341.25      409.70     45.31 o 
  12   1   1     2403.91     2344.84    110.93 o 
  13   1   1        0.52      -16.93     39.11 o 
  14   1   1      371.31      376.34     62.71 o 
  15   1   1      167.55       31.41     62.08 o 
 -14   2   1      106.54       94.70     53.69 o 
 -13   2   1      123.77       72.13     54.72 o 
 -12   2   1      317.39      249.54     62.62 o 
 -11   2   1      258.41      249.54     60.80 o 
 -10   2   1     2316.45     2298.22    146.63 o 
  -9   2   1      224.43      271.40     41.64 o 
  -8   2   1      208.56      312.69     44.57 o 
  -7   2   1     3363.07     3468.27     97.01 o 
  -6   2   1     3825.84     4195.39    115.42 o 
  -5   2   1        3.99       43.02     26.04 o 
  -4   2   1     2674.98     3183.99    146.76 o 
  -3   2   1      716.79      919.34     54.95 o 
  -2   2   1      909.72     1030.55     34.50 o 
  -1   2   1     3551.06     3404.88     67.69 o 
   0   2   1     2967.72     3232.38     71.63 o 
   1   2   1     8265.78     8331.48    143.36 o 
   2   2   1     7931.83     7880.54    149.17 o 
   3   2   1       20.92       77.61     22.64 o 
   4   2   1       42.73      126.95    100.16 o 
   5   2   1     8950.33     8877.44    196.50 o 
   6   2   1      620.94      624.18     88.82 o 
   7   2   1     5088.94     5181.37    130.22 o 
   8   2   1      292.65      375.22     48.72 o 
   9   2   1        0.09      147.21     85.29 o 
  10   2   1     1649.39     1855.08     87.81 o 
  11   2   1      208.70      232.66     59.58 o 
  12   2   1        6.34      -65.83     43.88 o 
  13   2   1       77.43       61.04     52.64 o 
  14   2   1      193.59      258.58     61.29 o 
 -14   3   1        6.27      136.78     64.87 o 
 -13   3   1      738.66      625.66    131.10 o 
 -12   3   1     1291.81     1112.39    102.51 o 
 -11   3   1        4.43       77.66     52.73 o 
 -10   3   1      258.48      341.33     64.54 o 
  -9   3   1      562.89      622.72     82.29 o 
  -8   3   1      506.52      562.43     77.78 o 
  -7   3   1      943.35      831.02     75.12 o 
  -6   3   1      784.84      876.03     62.70 o 
  -5   3   1      420.02      419.42     41.99 o 
  -4   3   1      618.72      815.15     36.46 o 
  -3   3   1      596.83      681.60     51.75 o 
  -2   3   1     1765.94     2029.76     59.21 o 
  -1   3   1      485.73      481.00     36.16 o 
   0   3   1      705.53      828.26     35.55 o 
   1   3   1     1548.25     1800.26     47.89 o 
   2   3   1      392.53      511.15     28.46 o 
   3   3   1     1027.63     1088.33     75.22 o 
   4   3   1      121.07      269.01     52.73 o 
   5   3   1       20.05       34.67     37.19 o 
   6   3   1      568.94      580.74     47.69 o 
   7   3   1      236.31      250.44     49.83 o 
   8   3   1      265.97      271.53     44.80 o 
   9   3   1     2398.37     2357.59    125.25 o 
  10   3   1     1043.56     1156.31     94.60 o 
  11   3   1       77.69      144.14     55.34 o 
  12   3   1      678.52      544.34     82.02 o 
  13   3   1        1.07      100.82     69.96 o 
  14   3   1       94.16      299.87     76.21 o 
 -13   4   1      307.50      180.88     95.20 o 
 -12   4   1     1008.28      924.55    184.28 o 
 -11   4   1      298.81      322.82     71.30 o 
 -10   4   1     1578.14     1550.16    122.86 o 
  -9   4   1       48.09       30.11     45.69 o 
  -8   4   1      134.72       57.61     39.32 o 
  -7   4   1       32.83       92.11     60.13 o 
  -6   4   1        9.22      152.99     39.28 o 
  -5   4   1      203.21      327.40     43.99 o 
  -4   4   1       98.91       98.44     34.52 o 
  -3   4   1      142.05      258.95     37.92 o 
  -2   4   1      330.03      343.92     33.42 o 
  -1   4   1     2537.24     2476.99     79.43 o 
   0   4   1     2213.09     2287.66     88.09 o 
   1   4   1     2002.51     1980.68     62.42 o 
   2   4   1      333.78      469.31     73.19 o 
   3   4   1        7.16      105.92     28.96 o 
   4   4   1       12.49       52.43     31.38 o 
   5   4   1      364.17      416.65     45.76 o 
   6   4   1       50.06      112.26     73.73 o 
   7   4   1        0.86       38.00     35.86 o 
   8   4   1       54.28       84.68     39.60 o 
   9   4   1      538.48      591.21     61.71 o 
  10   4   1     1333.82     1400.11     88.55 o 
  11   4   1      144.11      202.66     63.68 o 
  12   4   1        2.01       22.50     58.26 o 
  13   4   1      172.45       83.99    110.42 o 
 -11   5   1        0.25      220.90    119.08 o 
 -10   5   1      362.06      434.46     92.28 o 
  -9   5   1      889.18      829.98    107.76 o 
  -8   5   1       22.08       -7.33     42.40 o 
  -7   5   1       12.49       31.77     39.63 o 
  -6   5   1      248.94      278.56     55.70 o 
  -5   5   1      131.07      136.52     40.66 o 
  -4   5   1      806.78      768.95     61.58 o 
  -3   5   1      117.24      206.15     51.76 o 
  -2   5   1      448.03      549.23     53.22 o 
  -1   5   1       71.33       51.26     31.68 o 
   0   5   1        6.80       22.13     34.13 o 
   1   5   1      293.36      290.07     38.92 o 
   2   5   1        3.17       28.93     32.60 o 
   3   5   1       90.07      200.12     39.60 o 
   4   5   1       29.56       89.46     43.93 o 
   5   5   1      100.38      178.87     81.55 o 
   6   5   1       40.35       74.55     39.21 o 
   7   5   1      204.40      197.29     70.93 o 
   8   5   1      490.42      454.84     59.61 o 
   9   5   1      352.40      320.63     73.65 o 
  10   5   1       16.27      231.55    118.80 o 
  11   5   1      240.31      209.83    123.11 o 
  -9   6   1      146.91      144.24    112.78 o 
  -8   6   1      670.08      524.74    139.74 o 
  -7   6   1       70.53       83.26     56.36 o 
  -6   6   1      188.44      241.67     60.11 o 
  -5   6   1       40.06      101.22     44.00 o 
  -4   6   1      103.78      218.06     95.99 o 
  -3   6   1      246.94      262.81     50.25 o 
  -2   6   1        2.62       -9.42     88.23 o 
  -1   6   1      236.66      331.91     66.02 o 
   0   6   1      819.28      840.22     59.60 o 
   1   6   1     1496.52     1391.11    104.38 o 
   2   6   1      148.53      221.12    107.70 o 
   3   6   1       11.01      -20.62     36.78 o 
   4   6   1      986.38      977.56     72.73 o 
   5   6   1      193.67      161.66     57.30 o 
   6   6   1       41.75      130.58     62.49 o 
   7   6   1      102.69      129.43    103.32 o 
   8   6   1      190.90      208.58    110.08 o 
   9   6   1        0.91       82.71    101.21 o 
  -7   7   1      140.97      295.94    124.28 o 
  -6   7   1      324.14      268.80    122.26 o 
  -5   7   1      125.82       85.74    105.04 o 
  -4   7   1      419.68      434.68     81.57 o 
  -3   7   1      293.40      275.95     74.90 o 
  -2   7   1      282.88      181.68     68.04 o 
  -1   7   1       96.54      151.78     53.15 o 
   0   7   1       23.46       67.42     47.85 o 
   1   7   1       94.88      114.04     54.87 o 
   2   7   1      224.37      166.83     67.19 o 
   3   7   1     1188.74     1556.34    187.88 o 
   4   7   1      534.84      511.43    129.99 o 
   5   7   1      641.54      771.04    153.43 o 
   6   7   1        5.73       27.68    102.66 o 
   7   7   1      256.09      341.77    135.03 o 
 -14   0   2        0.10       25.86     78.10 o 
 -12   0   2        0.86      -40.13     42.44 o 
 -10   0   2      138.81      159.82     46.38 o 
  -8   0   2     2924.05     3280.71    135.21 o 
  -6   0   2        2.15        1.93     28.65 o 
  -4   0   2      281.68      347.90     52.35 o 
  -2   0   2       13.01       50.27     17.93 o 
   0   0   2    10127.87       -4.94      3.30 o 
   2   0   2      545.55      628.20     32.68 o 
   4   0   2       62.02       47.62     38.86 o 
   6   0   2      531.58      465.07     67.74 o 
   8   0   2       25.20       32.83     67.11 o 
  10   0   2     4806.92     4767.82    293.25 o 
  12   0   2     2037.74     2155.07    128.70 o 
  14   0   2      562.15      581.76    121.37 o 
 -15   1   2       47.61       16.48     58.82 o 
 -14   1   2       53.88       99.49     60.76 o 
 -13   1   2       12.39       33.06     42.71 o 
 -12   1   2      608.33      616.31     64.97 o 
 -11   1   2       33.92       47.76     36.67 o 
 -10   1   2       23.12       30.88     30.20 o 
  -9   1   2      199.89      165.25     41.11 o 
  -8   1   2      134.27      171.44     35.20 o 
  -7   1   2      900.62      983.50     97.72 o 
  -6   1   2     9133.50     9844.77    245.65 o 
  -5   1   2     2142.72     2234.78     64.96 o 
  -4   1   2     1065.46     1191.17     42.37 o 
  -3   1   2     5747.79     6911.17    271.53 o 
  -2   1   2     2128.38     2252.52     55.94 o 
  -1   1   2    18476.63    17103.54    380.39 o 
   0   1   2     1360.39     1167.66     34.08 o 
   1   1   2     9914.43     9975.81    234.11 o 
   2   1   2     4523.58     4534.97    117.66 o 
   3   1   2    28004.03    28025.37    547.57 o 
   4   1   2     7904.24     8719.15    251.26 o 
   5   1   2       76.40      143.32     22.94 o 
   6   1   2     5226.52     5883.11    159.00 o 
   7   1   2     2401.31     2407.63     86.13 o 
   8   1   2      281.30      276.22     38.12 o 
   9   1   2     2329.05     2477.73    120.11 o 
  10   1   2       86.54      135.32     48.54 o 
  11   1   2      663.30      727.36     62.05 o 
  12   1   2      135.45      231.32     42.49 o 
  13   1   2        3.96      -52.34     39.37 o 
  14   1   2      780.52      803.12     77.64 o 
  15   1   2        1.12      -33.30     58.40 o 
 -14   2   2       77.58      113.33     64.45 o 
 -13   2   2       43.37      136.02     49.92 o 
 -12   2   2      522.73      588.80     89.96 o 
 -11   2   2       62.48       69.65     49.88 o 
 -10   2   2      766.97      875.99    200.39 o 
  -9   2   2     1156.07     1259.31     69.06 o 
  -8   2   2     6878.85     6861.43    166.33 o 
  -7   2   2     4396.22     4576.70    126.87 o 
  -6   2   2     2863.52     2763.04    107.55 o 
  -5   2   2     1781.40     1760.86     55.17 o 
  -4   2   2      884.10     1125.99     56.25 o 
  -3   2   2     1419.86     1456.73     46.57 o 
  -2   2   2     4082.00     4089.66     95.95 o 
  -1   2   2     2514.29     2552.12     66.99 o 
   0   2   2     2946.77     3002.39    106.10 o 
   1   2   2       15.46       92.40     21.91 o 
   2   2   2       38.98      758.85     76.75 o 
   3   2   2      676.05      709.13     34.03 o 
   4   2   2      271.17      392.06     37.91 o 
   5   2   2        2.83      -10.93     29.06 o 
   6   2   2       10.62      110.81     47.45 o 
   7   2   2      189.44     1098.68    118.66 o 
   8   2   2        2.90       41.80     30.05 o 
   9   2   2     3723.96     3461.28    200.61 o 
  10   2   2      517.48      552.25     52.98 o 
  11   2   2      806.17      912.45    106.81 o 
  12   2   2       10.61        1.33     63.75 o 
  13   2   2      180.79      112.88     57.10 o 
  14   2   2        1.36       46.86     50.77 o 
 -14   3   2      220.75      171.82     75.63 o 
 -13   3   2       51.59      147.19     63.34 o 
 -12   3   2      258.35      407.12     74.68 o 
 -11   3   2        0.34       -2.20     45.72 o 
 -10   3   2        0.16       59.30     50.26 o 
  -9   3   2      709.23      755.12     63.98 o 
  -8   3   2     1261.00     1192.03     71.68 o 
  -7   3   2      160.97      195.06     38.71 o 
  -6   3   2      671.32      677.42     51.81 o 
  -5   3   2      274.78      361.60     64.83 o 
  -4   3   2     1746.48     1839.22     67.98 o 
  -3   3   2      432.52      465.66     39.81 o 
  -2   3   2     3365.31     3447.29     90.21 o 
  -1   3   2      595.11      644.80     54.64 o 
   0   3   2        3.76       67.52     22.70 o 
   1   3   2      160.70      255.08     55.62 o 
   2   3   2     1462.05     1272.26     49.73 o 
   3   3   2     2591.72     2791.46     80.21 o 
   4   3   2     2427.07     2403.13     74.92 o 
   5   3   2      562.55      599.38     40.31 o 
   6   3   2       41.71      139.60     48.30 o 
   7   3   2      333.34      494.55     52.24 o 
   8   3   2       86.87      136.45     50.54 o 
   9   3   2     3683.66     3365.22    154.15 o 
  10   3   2      112.80      171.33     54.90 o 
  11   3   2       21.46       39.12     49.33 o 
  12   3   2      168.49      295.65     68.60 o 
  13   3   2      356.84      293.75     74.79 o 
  14   3   2     1327.51     1434.69    125.01 o 
 -13   4   2       86.44       43.64     65.62 o 
 -12   4   2       87.73       29.98    152.04 o 
 -11   4   2      220.05      158.13     63.37 o 
 -10   4   2       41.83      237.54     53.43 o 
  -9   4   2       52.16      103.42     60.73 o 
  -8   4   2      170.14      138.88     43.20 o 
  -7   4   2      632.79      719.16     60.40 o 
  -6   4   2     1331.67     1232.77     71.86 o 
  -5   4   2     2519.32     2356.39     95.80 o 
  -4   4   2        9.72       -0.70     22.09 o 
  -3   4   2      144.57      195.97     29.43 o 
  -2   4   2     1118.82     1169.74     73.96 o 
  -1   4   2      141.69      232.34     29.49 o 
   0   4   2      117.11      345.74     46.89 o 
   1   4   2       18.09      106.63     24.10 o 
   2   4   2        1.02       97.80     27.03 o 
   3   4   2      677.30      702.17     44.69 o 
   4   4   2      217.92      322.46     40.98 o 
   5   4   2      358.62      431.88     44.67 o 
   6   4   2        2.20       42.95     44.90 o 
   7   4   2     1129.92     1284.36     73.55 o 
   8   4   2      966.37      921.84     75.86 o 
   9   4   2       27.04       35.51     41.94 o 
  10   4   2      668.81      864.68     90.13 o 
  11   4   2      279.61      344.93     71.24 o 
  12   4   2        9.44      -63.33     89.66 o 
  13   4   2     1027.32     1091.96    181.12 o 
 -11   5   2      322.58      326.83     66.19 o 
 -10   5   2      172.83      196.64     77.07 o 
  -9   5   2      129.33      105.82     49.03 o 
  -8   5   2      232.29      249.09     51.74 o 
  -7   5   2      114.66      159.09     45.66 o 
  -6   5   2        0.14       31.91     39.77 o 
  -5   5   2        1.15        8.14     36.42 o 
  -4   5   2       16.68       94.09     39.04 o 
  -3   5   2      288.11      281.07     45.44 o 
  -2   5   2      246.97      274.45     35.78 o 
  -1   5   2       20.09       21.42     23.95 o 
   0   5   2        0.05      -16.90     32.65 o 
   1   5   2      639.30      642.24     55.59 o 
   2   5   2     1904.18     1747.79     91.68 o 
   3   5   2     2764.09     2813.04     94.74 o 
   4   5   2       91.72      136.51     44.30 o 
   5   5   2      356.21      440.15     88.10 o 
   6   5   2        4.15        6.66     44.05 o 
   7   5   2        2.05       84.01     40.96 o 
   8   5   2      223.14      183.95     48.55 o 
   9   5   2       88.68      189.73    108.80 o 
  10   5   2        0.67       15.60     96.95 o 
  11   5   2        4.27      -22.71     98.88 o 
  -9   6   2      146.75      255.22    126.89 o 
  -8   6   2      159.91      219.44     55.47 o 
  -7   6   2      456.06      508.63     66.05 o 
  -6   6   2      231.51      286.77     55.86 o 
  -5   6   2      678.52      701.64     68.42 o 
  -4   6   2      677.49      725.05     66.53 o 
  -3   6   2       26.51       -5.31     39.26 o 
  -2   6   2       55.02       38.61     40.52 o 
  -1   6   2      870.01      901.51     73.29 o 
   0   6   2      512.70      535.62     52.36 o 
   1   6   2     1082.25     1177.02     97.77 o 
   2   6   2      525.21      593.37     74.50 o 
   3   6   2      784.20      803.53     66.93 o 
   4   6   2       43.18       31.81     50.78 o 
   5   6   2      120.38      196.06     47.04 o 
   6   6   2     1209.64     1143.49    164.43 o 
   7   6   2       44.21      139.23     98.72 o 
   8   6   2       70.40      160.22    102.16 o 
   9   6   2      245.26      468.60    144.31 o 
  -7   7   2        2.83      -79.53     96.81 o 
  -6   7   2       24.14      -18.28    100.04 o 
  -5   7   2      519.30      499.70    106.18 o 
  -4   7   2     1249.79     1269.15    118.82 o 
  -3   7   2      110.70      109.51     66.40 o 
  -2   7   2        3.80        9.95     56.63 o 
  -1   7   2       37.74       98.93     49.49 o 
   0   7   2       32.64       63.25     49.12 o 
   1   7   2      146.93      127.96     51.45 o 
   2   7   2       21.28       89.92     91.82 o 
   3   7   2      131.45      243.47    112.43 o 
   4   7   2        3.01       47.98     92.17 o 
   5   7   2       20.66       66.16     99.34 o 
   6   7   2        0.87      121.26    107.19 o 
   7   7   2       42.11       27.44    107.11 o 
 -15   0   3     1046.31      808.29    145.33 o 
 -13   0   3     1006.02     1017.84    140.08 o 
 -11   0   3      410.58      460.68     67.05 o 
  -9   0   3      252.57      166.35     45.94 o 
  -7   0   3     9750.80    10437.33    320.09 o 
  -5   0   3     2798.63     3148.67    114.94 o 
  -3   0   3    41479.98    47766.36   1306.39 o 
  -1   0   3     1269.35     1237.26     37.23 o 
   1   0   3      613.17      608.67     38.57 o 
   3   0   3    68822.32    77588.58   2139.14 o 
   5   0   3      336.05      279.61     66.44 o 
   7   0   3       49.58       11.42     30.91 o 
   9   0   3     1035.50     1059.15     78.78 o 
  11   0   3       34.98       33.65     42.79 o 
  13   0   3      194.13      111.83     58.35 o 
  15   0   3        8.93      -35.78     77.13 o 
 -15   1   3       75.81       10.46     59.04 o 
 -14   1   3     1067.81     1009.91    221.37 o 
 -13   1   3      453.25      374.39     58.14 o 
 -12   1   3      450.79      490.34     60.46 o 
 -11   1   3       79.06       96.61     40.48 o 
 -10   1   3      177.80      219.78     36.62 o 
  -9   1   3       21.57       23.20     26.73 o 
  -8   1   3      775.08      776.93     50.26 o 
  -7   1   3     1520.39     1579.50     66.30 o 
  -6   1   3     2513.51     2818.30     79.47 o 
  -5   1   3       16.05       23.31     19.31 o 
  -4   1   3     7845.71     8054.75    171.38 o 
  -3   1   3    15455.94    16777.66    386.02 o 
  -2   1   3     1562.94     1773.34     47.75 o 
  -1   1   3      782.02      870.14     40.82 o 
   0   1   3      466.55      401.57     19.79 o 
   1   1   3      159.86      189.67     14.60 o 
   2   1   3     4504.18     4608.84    118.89 o 
   3   1   3    27985.96    29392.08    552.36 o 
   4   1   3    24868.01    24095.16    549.61 o 
   5   1   3      182.34      178.61     28.89 o 
   6   1   3     2478.62     3029.16     84.60 o 
   7   1   3        5.56       61.29     27.08 o 
   8   1   3      228.10      303.02     38.56 o 
   9   1   3      117.42      178.96     83.42 o 
  10   1   3      116.84       94.99     39.53 o 
  11   1   3        0.23       45.94     32.39 o 
  12   1   3      627.47      675.48     56.78 o 
  13   1   3        5.69       -0.35     42.50 o 
  14   1   3     1454.82     1430.63     97.07 o 
  15   1   3       57.84       45.39     62.22 o 
 -14   2   3       24.13       15.70     47.98 o 
 -13   2   3      674.10      670.68    112.13 o 
 -12   2   3      169.08      294.72     59.80 o 
 -11   2   3      479.30      436.22     69.40 o 
 -10   2   3      485.57      739.40     76.73 o 
  -9   2   3        3.99       55.99     52.73 o 
  -8   2   3      272.78      668.47     85.54 o 
  -7   2   3        1.04      128.68     30.57 o 
  -6   2   3       99.09      166.66     88.13 o 
  -5   2   3        0.67       90.51     20.09 o 
  -4   2   3     4524.17     4430.63    111.51 o 
  -3   2   3     2070.36     2127.16     60.59 o 
  -2   2   3     1119.82     1304.13     89.37 o 
  -1   2   3     7327.19     7130.49    178.63 o 
   0   2   3    33042.40    31679.17    622.79 o 
   1   2   3     1186.34     1157.20     48.52 o 
   2   2   3     3041.85     3158.41     94.15 o 
   3   2   3     1564.78     1497.71     49.49 o 
   4   2   3     1697.94     1998.78     88.40 o 
   5   2   3        5.58       80.60     45.86 o 
   6   2   3     3756.48     3761.75    102.26 o 
   7   2   3       77.40      230.10     93.45 o 
   8   2   3       47.52       43.88     30.67 o 
   9   2   3     1015.93     1209.85    147.01 o 
  10   2   3      299.61      321.44     46.81 o 
  11   2   3      510.82      563.03     72.85 o 
  12   2   3      262.43      250.93     63.78 o 
  13   2   3      157.01      146.88     76.69 o 
  14   2   3       21.22       17.67     47.04 o 
 -14   3   3       29.09       15.47     52.70 o 
 -13   3   3        3.92      -78.35     52.24 o 
 -12   3   3      544.94      427.04     76.36 o 
 -11   3   3      932.27      899.13     90.65 o 
 -10   3   3       79.87      113.89     53.85 o 
  -9   3   3      225.69      329.59     61.66 o 
  -8   3   3      116.70      242.96     44.94 o 
  -7   3   3     2330.23     2124.46     90.68 o 
  -6   3   3       16.87      106.94     34.78 o 
  -5   3   3     1158.97     1213.76     47.03 o 
  -4   3   3      218.51      303.82     34.15 o 
  -3   3   3     3233.06     3211.34     86.05 o 
  -2   3   3        9.18      -12.98     20.46 o 
  -1   3   3     1173.27     1158.01     41.75 o 
   0   3   3     1759.64     1799.26     60.40 o 
   1   3   3       42.97      140.74     37.07 o 
   2   3   3      361.22     1245.22     89.46 o 
   3   3   3      191.42      363.50     72.13 o 
   4   3   3        4.06      228.73     75.70 o 
   5   3   3        9.55       56.44     29.09 o 
   6   3   3      340.30      347.30     46.11 o 
   7   3   3     1899.38     1844.76     77.26 o 
   8   3   3       92.07      135.83     37.39 o 
   9   3   3      144.61      454.43    224.04 o 
  10   3   3     2412.66     2174.38    265.57 o 
  11   3   3      179.21      206.03     65.38 o 
  12   3   3       39.94      109.04     56.76 o 
  13   3   3      115.05       83.14     60.21 o 
  14   3   3      201.32      417.20    135.71 o 
 -13   4   3       20.16       46.98     64.45 o 
 -12   4   3      394.69      450.51    180.02 o 
 -11   4   3      383.33      481.87     80.40 o 
 -10   4   3     1099.02      958.15     78.64 o 
  -9   4   3      405.96      379.94     56.27 o 
  -8   4   3      159.72      132.32     44.51 o 
  -7   4   3     1147.84     1224.55     75.58 o 
  -6   4   3      317.16      378.11     49.19 o 
  -5   4   3       82.25      113.16     37.02 o 
  -4   4   3        2.45       23.48     22.94 o 
  -3   4   3      134.31      215.86     30.42 o 
  -2   4   3     1155.89     1166.32     47.33 o 
  -1   4   3     2793.13     2911.47     78.49 o 
   0   4   3     3359.31     3357.10     97.15 o 
   1   4   3     1053.46      998.96     55.76 o 
   2   4   3     1683.98     1538.57     61.04 o 
   3   4   3       72.07      122.22     28.44 o 
   4   4   3     1900.82     1973.85     72.36 o 
   5   4   3       22.76       61.12     28.96 o 
   6   4   3       10.93       58.91     31.19 o 
   7   4   3      494.56      584.61     53.47 o 
   8   4   3      171.42      203.86     46.81 o 
   9   4   3      187.61      234.29     48.74 o 
  10   4   3     1545.82     1353.40    106.42 o 
  11   4   3        0.46       66.30     53.90 o 
  12   4   3      108.70      -77.86     84.65 o 
  13   4   3        0.28      151.23    115.51 o 
 -11   5   3       22.68       -6.29     50.05 o 
 -10   5   3       54.84      104.18     59.88 o 
  -9   5   3       39.57       58.92     46.48 o 
  -8   5   3      553.68      475.83     62.03 o 
  -7   5   3      362.15      310.77     53.05 o 
  -6   5   3      952.36      937.28     70.81 o 
  -5   5   3       41.24       -9.36     36.03 o 
  -4   5   3      349.04      418.39     53.07 o 
  -3   5   3      738.97      800.81     62.63 o 
  -2   5   3     1094.40     1040.72     56.07 o 
  -1   5   3       58.32       73.33     27.38 o 
   0   5   3        9.63       28.69     47.49 o 
   1   5   3      451.50      392.26     47.22 o 
   2   5   3      574.73      628.02     47.65 o 
   3   5   3     1862.31     1921.16    116.82 o 
   4   5   3      156.02      148.96     34.95 o 
   5   5   3        1.41      175.47     39.81 o 
   6   5   3      380.14      392.76     49.90 o 
   7   5   3     1594.51     1482.04     84.46 o 
   8   5   3      224.59      284.62     74.14 o 
   9   5   3       27.39       48.53    100.52 o 
  10   5   3       48.78      153.48    106.57 o 
  11   5   3      311.80      203.21    125.51 o 
  -9   6   3      301.98      336.74     82.13 o 
  -8   6   3      746.36      672.93     75.05 o 
  -7   6   3       71.42      104.41     50.46 o 
  -6   6   3      635.71      724.43     71.52 o 
  -5   6   3       96.24       98.00     49.14 o 
  -4   6   3     1026.74     1078.34     77.90 o 
  -3   6   3       67.64      137.69     45.13 o 
  -2   6   3       51.86       80.53     44.24 o 
  -1   6   3       91.63       95.19     45.05 o 
   0   6   3       23.68       92.46     37.12 o 
   1   6   3      412.16      526.66    200.88 o 
   2   6   3      758.17      999.06     86.86 o 
   3   6   3      260.16      249.53     91.22 o 
   4   6   3      176.23      184.57     47.31 o 
   5   6   3      173.55      273.86    109.19 o 
   6   6   3       10.43       92.30     91.51 o 
   7   6   3      371.49      613.56    144.06 o 
   8   6   3        9.72      148.66    107.50 o 
   9   6   3        7.03       90.12    106.76 o 
  -7   7   3       34.30       10.87     99.88 o 
  -6   7   3        0.54       83.36    101.18 o 
  -5   7   3        0.49       99.83     71.17 o 
  -4   7   3       41.51      181.23     55.19 o 
  -3   7   3        9.71      139.21     67.87 o 
  -2   7   3      495.57      649.32    109.86 o 
  -1   7   3      340.82      215.31     93.00 o 
   0   7   3       14.86       81.31     48.15 o 
   1   7   3      322.10      362.87     78.89 o 
   2   7   3       20.92       -0.27     81.61 o 
   3   7   3      467.40      390.21    121.56 o 
   4   7   3        0.06      136.17    100.68 o 
   5   7   3     1158.65     1254.14    178.73 o 
   6   7   3       93.95      135.67    111.10 o 
   7   7   3      202.80      403.31    131.51 o 
 -14   0   4       79.13       44.81     75.65 o 
 -12   0   4     1500.20     1564.53    155.01 o 
 -10   0   4     1419.38     1460.07     95.35 o 
  -8   0   4     1429.52     1430.33     82.01 o 
  -6   0   4      809.06      890.15     57.46 o 
  -4   0   4     3733.13     3923.88    130.17 o 
  -2   0   4      543.32      611.13     27.77 o 
   0   0   4    13831.32    12647.22    245.35 o 
   2   0   4    10246.53    10718.58    430.31 o 
   4   0   4       10.10        2.08     26.41 o 
   6   0   4      411.84      426.51     45.41 o 
   8   0   4     1479.00     1534.13     89.48 o 
  10   0   4     1415.05     1296.80    103.74 o 
  12   0   4      283.27      257.59     61.87 o 
  14   0   4      220.98      220.90     94.75 o 
 -15   1   4       64.31       85.35     64.47 o 
 -14   1   4      164.41      229.97     67.77 o 
 -13   1   4       61.56       98.10     46.32 o 
 -12   1   4        1.76      -13.66     38.91 o 
 -11   1   4      540.75      591.59     59.74 o 
 -10   1   4      470.91      442.12     42.29 o 
  -9   1   4       41.12       61.29     28.05 o 
  -8   1   4      270.79      238.85     35.06 o 
  -7   1   4     3496.29     3633.24    111.56 o 
  -6   1   4     1670.14     2081.63     64.89 o 
  -5   1   4     1092.54     1114.37     43.18 o 
  -4   1   4       51.60       54.91     18.20 o 
  -3   1   4     2635.93     2702.99     66.44 o 
  -2   1   4     3087.48     3139.70     86.54 o 
  -1   1   4      847.40      970.26     28.46 o 
   0   1   4        2.64        1.20     11.94 o 
   1   1   4      878.14      959.14     42.22 o 
   2   1   4       16.92       23.92     10.89 o 
   3   1   4      186.29      174.25     21.55 o 
   4   1   4     3460.15     3548.86    118.34 o 
   5   1   4      653.26      694.61     65.89 o 
   6   1   4     1028.46     1160.28     66.54 o 
   7   1   4     3086.46     3216.50    101.58 o 
   8   1   4      357.95      345.13     40.98 o 
   9   1   4      806.26      831.81     58.92 o 
  10   1   4       32.84       20.63     34.14 o 
  11   1   4      313.73      370.65     51.86 o 
  12   1   4       31.67       87.30     37.70 o 
  13   1   4       47.91       58.20     44.51 o 
  14   1   4      284.47      279.92     59.99 o 
  15   1   4       56.83       13.17     50.16 o 
 -14   2   4       74.17       77.31     52.90 o 
 -13   2   4      240.24      280.68     58.42 o 
 -12   2   4      351.03      258.79     78.53 o 
 -11   2   4        6.26       11.49     47.11 o 
 -10   2   4     1920.70     2031.88    119.35 o 
  -9   2   4      305.27      382.15     59.55 o 
  -8   2   4     2445.99     2530.94     81.91 o 
  -7   2   4     3648.57     3647.75     86.42 o 
  -6   2   4       24.85       39.22     22.34 o 
  -5   2   4     3936.52     4176.23    112.52 o 
  -4   2   4      296.15      316.38     29.16 o 
  -3   2   4     6648.25     6538.40    144.95 o 
  -2   2   4     1147.36     1087.10     42.61 o 
  -1   2   4     2808.39     2713.55    174.82 o 
   0   2   4    12544.41    14187.23    869.27 o 
   1   2   4       13.39       99.92     46.45 o 
   2   2   4     2853.85     2830.88     76.64 o 
   3   2   4      311.36      344.25     52.77 o 
   4   2   4     6382.62     6639.03    149.77 o 
   5   2   4     2358.82     2552.29     75.21 o 
   6   2   4     5886.17     5533.97    135.76 o 
   7   2   4       55.68       89.65     33.06 o 
   8   2   4      219.27      322.72     40.78 o 
   9   2   4      172.00      155.61     37.32 o 
  10   2   4      426.12      424.07     50.49 o 
  11   2   4     1067.27     1059.83    104.22 o 
  12   2   4        9.19       46.23     52.74 o 
  13   2   4        8.69       17.66    130.53 o 
  14   2   4       67.22      116.89     65.03 o 
 -14   3   4      117.85       23.08     51.46 o 
 -13   3   4      150.80      148.36     56.02 o 
 -12   3   4        0.31      107.66     57.30 o 
 -11   3   4        4.63       19.51     49.96 o 
 -10   3   4      586.16      493.24     60.75 o 
  -9   3   4      433.93      393.71     54.15 o 
  -8   3   4      440.40      441.62     51.50 o 
  -7   3   4      306.94      405.50     47.70 o 
  -6   3   4     2324.29     2230.10     91.40 o 
  -5   3   4      588.49      585.72     34.51 o 
  -4   3   4      416.01      457.69     47.11 o 
  -3   3   4     2099.66     2180.24     79.84 o 
  -2   3   4      591.82      727.31     34.01 o 
  -1   3   4      677.35      738.44     34.28 o 
   0   3   4      662.64      752.30     39.91 o 
   1   3   4     5825.63     5972.71    159.85 o 
   2   3   4     6182.49     6292.61    170.70 o 
   3   3   4     1830.82     1826.15     73.76 o 
   4   3   4     3740.88     3788.99    100.85 o 
   5   3   4     1250.80     1216.96     52.74 o 
   6   3   4      109.45      196.40     31.23 o 
   7   3   4      170.30      261.96     44.33 o 
   8   3   4      444.10      470.70     49.73 o 
   9   3   4      125.51      139.74     61.87 o 
  10   3   4        0.55      112.49    170.61 o 
  11   3   4     1062.91     1095.63    112.36 o 
  12   3   4     2255.93     1978.46    129.88 o 
  13   3   4        4.75       68.34     57.43 o 
 -13   4   4      319.39      411.75    134.31 o 
 -12   4   4      144.35       55.76     89.92 o 
 -11   4   4        0.53       18.72     84.58 o 
 -10   4   4       43.97       91.73     48.88 o 
  -9   4   4      130.40      106.86     44.61 o 
  -8   4   4      158.04      227.61     47.19 o 
  -7   4   4      914.17      894.26     69.59 o 
  -6   4   4      209.95      237.86     45.32 o 
  -5   4   4      346.19      351.78     74.84 o 
  -4   4   4      168.01      128.81     38.37 o 
  -3   4   4      232.89      198.15     34.68 o 
  -2   4   4     1140.03     1104.69     45.66 o 
  -1   4   4      200.61      312.45     51.56 o 
   0   4   4      476.85      639.03     58.41 o 
   1   4   4      228.99      261.61     43.06 o 
   2   4   4        1.57       59.07     38.52 o 
   3   4   4      546.69      509.12     39.21 o 
   4   4   4      937.09      890.37     49.61 o 
   5   4   4      118.66      165.22     32.31 o 
   6   4   4        0.86      167.41     44.83 o 
   7   4   4      612.53      711.94     53.24 o 
   8   4   4       79.07      141.24     60.37 o 
   9   4   4       61.64       70.88     41.13 o 
  10   4   4       63.10      139.46    122.82 o 
  11   4   4      106.93      196.59    108.12 o 
  12   4   4      131.70       76.98    102.65 o 
  13   4   4        1.39       23.57    104.89 o 
 -11   5   4       79.12       34.67     54.08 o 
 -10   5   4      128.83      110.43     54.64 o 
  -9   5   4       27.08       28.14     44.39 o 
  -8   5   4       65.94      157.76     47.96 o 
  -7   5   4      205.72      310.65     54.19 o 
  -6   5   4       68.39      178.90     45.92 o 
  -5   5   4      501.75      496.06     55.69 o 
  -4   5   4        1.83      -35.29     33.24 o 
  -3   5   4       20.95       53.78     38.12 o 
  -2   5   4       32.57       78.03     30.73 o 
  -1   5   4       24.64       79.27     28.46 o 
   0   5   4      372.50      416.62     49.95 o 
   1   5   4       16.77       40.28     35.10 o 
   2   5   4      427.95      417.88     53.76 o 
   3   5   4      792.57      952.73     58.44 o 
   4   5   4      808.40      895.89     75.38 o 
   5   5   4     2218.50     2035.97     95.69 o 
   6   5   4      611.00      581.70     56.30 o 
   7   5   4       27.01       52.61     38.07 o 
   8   5   4      177.14      211.44    101.38 o 
   9   5   4       64.36       80.63     94.15 o 
  10   5   4       37.18       97.23     99.78 o 
  11   5   4        4.74       18.73     96.36 o 
  -9   6   4       21.02       37.73     66.66 o 
  -8   6   4      129.52      253.37     57.48 o 
  -7   6   4      135.29      172.03     53.63 o 
  -6   6   4       12.61       55.94     46.73 o 
  -5   6   4      412.46      380.82     97.75 o 
  -4   6   4      568.14      661.69     66.73 o 
  -3   6   4      199.01      211.45     51.54 o 
  -2   6   4      302.83      329.93     55.88 o 
  -1   6   4       81.65       79.15     36.19 o 
   0   6   4      870.36      812.18     70.43 o 
   1   6   4      308.85      391.73     52.22 o 
   2   6   4       59.23      149.34     43.45 o 
   3   6   4        5.52       18.18     39.18 o 
   4   6   4      250.61      326.54    106.83 o 
   5   6   4      390.01      331.32    110.15 o 
   6   6   4     1051.44     1086.40    162.61 o 
   7   6   4        9.23       -9.09     83.22 o 
   8   6   4      126.25      115.96    106.00 o 
   9   6   4        0.97       56.40     98.47 o 
  -7   7   4      295.78      370.41    134.26 o 
  -6   7   4      187.40      208.27     98.17 o 
  -5   7   4       26.11       28.27     50.11 o 
  -4   7   4     1219.95     1326.15     95.26 o 
  -3   7   4      313.48      253.17     78.05 o 
  -2   7   4      503.86      512.02    138.45 o 
  -1   7   4       49.16       77.35     81.20 o 
   0   7   4      935.54      892.79     98.79 o 
   1   7   4      176.21      231.29     73.14 o 
   2   7   4       29.07      136.76     97.45 o 
   3   7   4      101.09       96.05     96.05 o 
   4   7   4        6.83       21.43     89.79 o 
   5   7   4      109.87      182.20    106.65 o 
   6   7   4      556.30      587.58    150.85 o 
 -15   0   5      477.77      382.45    115.94 o 
 -13   0   5      362.42      483.03    111.20 o 
 -11   0   5        2.83      -56.59     48.54 o 
  -9   0   5       13.48       81.08     41.31 o 
  -7   0   5     2643.17     2558.99    109.38 o 
  -5   0   5     3286.33     3281.61    215.22 o 
  -3   0   5    19328.10    20730.24    469.94 o 
  -1   0   5      159.77      156.24     17.85 o 
   1   0   5     3047.96     3128.92    139.01 o 
   3   0   5      685.34      619.61     45.51 o 
   5   0   5        0.32      -18.44     27.12 o 
   7   0   5        1.18       47.18     48.77 o 
   9   0   5       77.11       33.13     76.17 o 
  11   0   5     1142.75     1166.97     92.28 o 
  13   0   5        0.26      -24.05     50.08 o 
  15   0   5       10.53        5.12     89.76 o 
 -15   1   5        8.60       45.59     60.74 o 
 -14   1   5      419.43      335.73     75.33 o 
 -13   1   5      223.71      258.90     65.78 o 
 -12   1   5       47.73       94.34     58.74 o 
 -11   1   5      205.06      242.66     47.51 o 
 -10   1   5       39.92        4.37     42.25 o 
  -9   1   5      253.31      310.93     36.91 o 
  -8   1   5      510.88      459.61     37.90 o 
  -7   1   5      133.82      115.36     28.81 o 
  -6   1   5      994.78      968.53     42.95 o 
  -5   1   5      413.80      385.48     27.54 o 
  -4   1   5     1067.46      962.87     36.40 o 
  -3   1   5     8591.83     8724.94    181.53 o 
  -2   1   5     2314.10     2169.05     67.16 o 
  -1   1   5      563.65      553.87     21.53 o 
   0   1   5      701.48      819.30     44.27 o 
   1   1   5     5859.74     5849.51    120.25 o 
   2   1   5      886.11      902.42     26.21 o 
   3   1   5     5605.27     5641.34    121.69 o 
   4   1   5    12424.27    11828.68    242.17 o 
   5   1   5       95.85      106.96     20.45 o 
   6   1   5     5050.19     5189.02    126.70 o 
   7   1   5      607.23      732.90     42.36 o 
   8   1   5      165.64      193.13     35.69 o 
   9   1   5     1238.07     1331.45     71.30 o 
  10   1   5       42.77       64.35     38.28 o 
  11   1   5      129.54      163.86     46.05 o 
  12   1   5      519.65      459.93     51.58 o 
  13   1   5        0.29       -1.42     42.01 o 
  14   1   5      712.07      910.86     92.94 o 
 -14   2   5       72.81       66.32     52.27 o 
 -13   2   5      603.98      604.88     72.04 o 
 -12   2   5       73.74       60.51     42.70 o 
 -11   2   5       95.80       94.76     55.85 o 
 -10   2   5      705.53      779.88     80.60 o 
  -9   2   5     1802.69     1719.31    102.69 o 
  -8   2   5       17.39       50.69     26.40 o 
  -7   2   5     1523.22     1591.95     58.93 o 
  -6   2   5      311.71      351.55     24.46 o 
  -5   2   5     7207.82     7294.94    164.31 o 
  -4   2   5      300.97      283.71     25.84 o 
  -3   2   5       45.17       80.47     24.68 o 
  -2   2   5     2102.58     2129.31     61.87 o 
  -1   2   5       56.61       79.29     24.54 o 
   0   2   5      352.69      334.45     66.13 o 
   1   2   5     2293.29     2287.13     54.22 o 
   2   2   5       20.33       36.27     30.84 o 
   3   2   5     1102.90     1123.09     41.66 o 
   4   2   5       32.18       20.68     15.65 o 
   5   2   5       10.15       62.51     40.07 o 
   6   2   5      174.53      256.98     41.70 o 
   7   2   5      224.30      284.63     39.61 o 
   8   2   5     1498.58     1592.57     66.52 o 
   9   2   5        5.78       79.56     34.17 o 
  10   2   5      276.71      238.28     44.12 o 
  11   2   5       49.25       93.53     41.56 o 
  12   2   5      110.25      155.15     58.96 o 
  13   2   5      338.58      253.36     67.10 o 
  14   2   5        3.06       10.87     46.82 o 
 -14   3   5        7.37      -31.33     51.87 o 
 -13   3   5       62.39       63.82     49.64 o 
 -12   3   5      321.94      276.95     72.26 o 
 -11   3   5      110.99      104.09     56.73 o 
 -10   3   5      959.20      913.93     92.29 o 
  -9   3   5       10.83      122.75     42.07 o 
  -8   3   5       68.28       57.41     47.27 o 
  -7   3   5      450.92      385.41     48.49 o 
  -6   3   5      134.57      271.04     56.37 o 
  -5   3   5       62.67       65.03     26.74 o 
  -4   3   5      977.21     1005.85     45.17 o 
  -3   3   5     1208.79     1236.83     84.80 o 
  -2   3   5       17.63       95.33     26.06 o 
  -1   3   5        6.20       44.60     19.50 o 
   0   3   5        6.32       72.81     50.56 o 
   1   3   5       12.76      408.18    374.87 o 
   2   3   5     5038.28     5114.77    265.95 o 
   3   3   5        0.11       97.44     60.79 o 
   4   3   5       42.95      308.73     89.58 o 
   5   3   5       10.88       41.36     31.11 o 
   6   3   5     1617.39     1594.40    102.30 o 
   7   3   5     1014.20     1154.53     98.85 o 
   8   3   5      382.07      385.16     49.02 o 
   9   3   5       18.65       42.20     41.40 o 
  10   3   5       62.94      115.99     50.22 o 
  11   3   5      832.00      776.26     83.24 o 
  12   3   5     2397.23     2033.05    175.08 o 
  13   3   5       98.10       56.01     99.54 o 
 -13   4   5      171.82      232.83     86.19 o 
 -12   4   5       37.60      -16.77     68.46 o 
 -11   4   5      804.54      769.57     78.64 o 
 -10   4   5      263.83      285.67     57.96 o 
  -9   4   5       92.75      147.29     54.06 o 
  -8   4   5      669.94      644.76     63.76 o 
  -7   4   5       24.65      112.69     85.55 o 
  -6   4   5      527.31      512.26     59.62 o 
  -5   4   5      221.99      173.57     40.87 o 
  -4   4   5        0.01       75.79     26.07 o 
  -3   4   5      346.47      363.62     35.17 o 
  -2   4   5      127.43      210.37     30.72 o 
  -1   4   5       90.63      220.42     27.11 o 
   0   4   5     1065.90     1164.13     71.86 o 
   1   4   5      688.57      678.25     49.24 o 
   2   4   5     1636.84     1616.99     61.07 o 
   3   4   5        2.31       37.94     21.56 o 
   4   4   5       22.04       13.46     37.62 o 
   5   4   5      601.04      584.23     52.37 o 
   6   4   5     3283.16     2889.61     94.35 o 
   7   4   5     1633.47     1575.91     70.79 o 
   8   4   5       25.46       70.73     77.78 o 
   9   4   5      161.66       74.69     50.36 o 
  10   4   5      418.19      477.50    128.91 o 
  11   4   5      153.27      244.10    112.30 o 
  12   4   5      442.71      528.25    140.24 o 
 -11   5   5       48.68       18.41     53.95 o 
 -10   5   5      196.87      181.08     63.36 o 
  -9   5   5        7.77       58.61     47.06 o 
  -8   5   5     1118.05      899.99     77.04 o 
  -7   5   5       39.78       44.76     41.94 o 
  -6   5   5      643.79      733.10     87.72 o 
  -5   5   5      604.28      553.63     58.81 o 
  -4   5   5      421.65      451.81     55.19 o 
  -3   5   5     1735.88     1627.00     85.15 o 
  -2   5   5     1230.70     1360.75     57.06 o 
  -1   5   5     2013.65     2005.09     70.28 o 
   0   5   5     2355.36     2458.73    101.81 o 
   1   5   5       37.30       85.02     36.39 o 
   2   5   5        8.58       40.78     81.41 o 
   3   5   5      411.47      575.86     72.69 o 
   4   5   5      506.14      605.04     46.43 o 
   5   5   5     1218.19     1187.61     63.08 o 
   6   5   5       98.17      136.53     35.98 o 
   7   5   5        4.82       96.41     86.81 o 
   8   5   5      477.81      309.31    103.07 o 
   9   5   5      271.17      247.87    113.05 o 
  10   5   5      366.49      320.34    130.21 o 
  11   5   5       20.34      137.84    114.42 o 
  -9   6   5      307.48      267.80     64.15 o 
  -8   6   5      421.27      390.47     66.51 o 
  -7   6   5       98.68      140.26     52.07 o 
  -6   6   5      101.44      132.08     48.87 o 
  -5   6   5      135.03      114.36     58.35 o 
  -4   6   5      391.02      433.69     63.19 o 
  -3   6   5       13.90       20.32     39.99 o 
  -2   6   5      544.55      465.79     64.38 o 
  -1   6   5      752.44      791.75     57.89 o 
   0   6   5       19.31       70.44     35.58 o 
   1   6   5      118.84      192.03     44.79 o 
   2   6   5     2395.94     2354.43    104.83 o 
   3   6   5       37.11      -32.68     51.49 o 
   4   6   5       27.86      139.18     64.34 o 
   5   6   5        7.55       96.74     86.47 o 
   6   6   5      359.97      367.94    121.98 o 
   7   6   5      233.97      176.14    105.38 o 
   8   6   5       17.95       31.23     94.51 o 
   9   6   5       19.36      -25.38     93.53 o 
  -6   7   5        6.41       11.40     50.09 o 
  -5   7   5       11.13        7.77     49.96 o 
  -4   7   5      283.08      263.33     61.67 o 
  -3   7   5       14.58       -9.88     59.21 o 
  -2   7   5      111.33       70.56     65.12 o 
  -1   7   5      713.40     1006.43    143.85 o 
   0   7   5        7.70        2.43     56.27 o 
   1   7   5        0.23       53.86     61.31 o 
   2   7   5       62.43       96.95     90.39 o 
   3   7   5      274.79      439.59    121.16 o 
   4   7   5        1.14       98.85     93.48 o 
   5   7   5        2.26       55.82     98.88 o 
   6   7   5      118.31      185.80    115.95 o 
 -14   0   6       49.84      137.65     89.56 o 
 -12   0   6      623.72      728.51    118.77 o 
 -10   0   6     3954.19     4068.80    171.74 o 
  -8   0   6      254.69      171.53     42.73 o 
  -6   0   6      463.19      607.89     49.50 o 
  -4   0   6     2173.19     2058.10    119.96 o 
  -2   0   6      636.83      630.32     28.97 o 
   0   0   6     3660.32     3692.21     89.03 o 
   2   0   6     2849.11     2569.17    125.29 o 
   4   0   6      241.97      272.26     36.64 o 
   6   0   6        6.09       -5.03     29.40 o 
   8   0   6     2614.39     2457.01    168.30 o 
  10   0   6       66.73       43.15     43.90 o 
  12   0   6        0.35       18.40     48.84 o 
  14   0   6       75.03       94.94     64.36 o 
 -15   1   6       39.82       23.53     63.06 o 
 -14   1   6       42.58      -10.51     52.55 o 
 -13   1   6      152.33      135.69     60.68 o 
 -12   1   6       59.53       -6.43     37.91 o 
 -11   1   6      512.08      565.71    105.89 o 
 -10   1   6       25.39      -40.43     36.78 o 
  -9   1   6      303.56      376.37     37.52 o 
  -8   1   6      554.78      526.39     39.06 o 
  -7   1   6      257.10      304.28     30.36 o 
  -6   1   6       97.17       58.35     21.90 o 
  -5   1   6     4744.18     4793.22    112.97 o 
  -4   1   6     2691.23     2524.79     66.49 o 
  -3   1   6    16917.42    16764.74    387.72 o 
  -2   1   6      531.53      570.18     28.32 o 
  -1   1   6     6764.58     6895.39    132.06 o 
   0   1   6      384.35      371.78     32.35 o 
   1   1   6     3956.42     4344.38     73.65 o 
   2   1   6     5540.76     5422.23    115.26 o 
   3   1   6      242.49      291.36     20.70 o 
   4   1   6     2198.15     2325.95     74.48 o 
   5   1   6      410.17      419.23     28.27 o 
   6   1   6      146.89      128.27     23.21 o 
   7   1   6     3032.58     3210.34    139.48 o 
   8   1   6       26.05       41.39     26.65 o 
   9   1   6      269.78      325.82     44.14 o 
  10   1   6      228.48      204.31     44.33 o 
  11   1   6      712.66      754.40     65.26 o 
  12   1   6       26.11       81.58     37.51 o 
  13   1   6      131.65      149.49     43.23 o 
  14   1   6       13.01        1.44     47.06 o 
 -14   2   6       25.35        5.46     59.07 o 
 -13   2   6      178.58      169.56     52.81 o 
 -12   2   6      183.90       65.26     44.30 o 
 -11   2   6      263.07      257.42     67.49 o 
 -10   2   6      141.24      215.79     53.88 o 
  -9   2   6      315.49      417.91     61.13 o 
  -8   2   6       23.19        7.01     32.07 o 
  -7   2   6      244.98      207.68     23.47 o 
  -6   2   6       19.50       35.00     17.58 o 
  -5   2   6      604.97      610.99     45.53 o 
  -4   2   6      236.83      272.68     26.63 o 
  -3   2   6     5721.23     5704.98    130.94 o 
  -2   2   6      290.81      450.61     39.51 o 
  -1   2   6     5224.79     4902.16    100.95 o 
   0   2   6     1723.60     1639.92     63.62 o 
   1   2   6       95.38      173.53     28.15 o 
   2   2   6      400.56      376.67     23.74 o 
   3   2   6       43.38       34.29     22.63 o 
   4   2   6       57.00       80.16     24.42 o 
   5   2   6     1784.06     1716.79     70.93 o 
   6   2   6     1530.22     1561.38     69.96 o 
   7   2   6     1414.25     1512.58    109.16 o 
   8   2   6     2080.78     2084.94     76.52 o 
   9   2   6       86.59      128.96     35.60 o 
  10   2   6        0.10      -14.67     31.79 o 
  11   2   6      599.24      532.96     56.51 o 
  12   2   6      134.66       81.96     51.93 o 
  13   2   6      432.21      396.42     75.54 o 
  14   2   6      897.09      836.08     81.65 o 
 -13   3   6       82.66       60.30     51.28 o 
 -12   3   6     1190.80     1102.27    104.26 o 
 -11   3   6        0.94       39.57     61.93 o 
 -10   3   6      174.23      169.64     49.78 o 
  -9   3   6       47.12       79.92     41.97 o 
  -8   3   6       17.84       12.83     37.79 o 
  -7   3   6      384.93      439.17     51.12 o 
  -6   3   6     2310.39     2373.06     75.70 o 
  -5   3   6      174.97      220.93     27.88 o 
  -4   3   6       64.01       77.82     22.37 o 
  -3   3   6      850.34      887.45     45.76 o 
  -2   3   6      494.87      564.26     35.62 o 
  -1   3   6      272.34      338.86     31.01 o 
   0   3   6       12.46       28.28     28.86 o 
   1   3   6        0.21       66.61     33.40 o 
   2   3   6     2456.57     2424.69     78.25 o 
   3   3   6     2522.14     2255.39     73.16 o 
   4   3   6     4930.98     4420.65    112.32 o 
   5   3   6     1289.46     1133.37     77.01 o 
   6   3   6     1181.68     1186.84     68.03 o 
   7   3   6     2667.06     2744.33     89.31 o 
   8   3   6      342.60      332.76     48.37 o 
   9   3   6      479.91      380.82     61.74 o 
  10   3   6      163.29      163.59     42.55 o 
  11   3   6      145.08      222.30     59.69 o 
  12   3   6        0.11      121.59    109.27 o 
  13   3   6       52.58       -8.24     94.83 o 
 -13   4   6      657.91      621.50    148.20 o 
 -12   4   6       15.87       87.87     66.97 o 
 -11   4   6      105.95       70.63     71.34 o 
 -10   4   6        0.55       53.15     45.73 o 
  -9   4   6        9.97       75.76     63.64 o 
  -8   4   6      255.49      425.06     59.30 o 
  -7   4   6      159.22      115.15     47.84 o 
  -6   4   6     2317.04     2119.22     96.59 o 
  -5   4   6      188.42      207.82     43.84 o 
  -4   4   6     6119.74     5793.79    157.01 o 
  -3   4   6        7.22       12.01     38.21 o 
  -2   4   6      469.42      462.21     39.08 o 
  -1   4   6      386.77      435.28     33.13 o 
   0   4   6      198.48      208.54     41.19 o 
   1   4   6      953.06      916.34     74.74 o 
   2   4   6      217.74      249.12    105.34 o 
   3   4   6     1015.22      986.80     64.05 o 
   4   4   6       26.08       60.48     26.30 o 
   5   4   6       15.79       17.94     23.88 o 
   6   4   6      665.25      790.93     63.18 o 
   7   4   6       80.90       74.19     29.21 o 
   8   4   6      192.09      241.74     40.74 o 
   9   4   6       19.20       49.16     46.89 o 
  10   4   6       42.00      -10.77     88.32 o 
  11   4   6        5.69       79.61     97.79 o 
  12   4   6      456.34      578.95    148.93 o 
 -11   5   6        1.31       17.61     55.95 o 
 -10   5   6      424.11      397.98     65.87 o 
  -9   5   6      818.92      861.23     96.42 o 
  -8   5   6      218.04      229.43     55.27 o 
  -7   5   6     1536.56     1577.70     94.34 o 
  -6   5   6      332.91      475.72     59.06 o 
  -5   5   6        1.32       12.19     37.49 o 
  -4   5   6     1007.10     1032.96     73.14 o 
  -3   5   6      867.62      933.16     74.75 o 
  -2   5   6      200.60      241.13     43.09 o 
  -1   5   6      991.48     1003.68     76.40 o 
   0   5   6      622.88      723.78     73.17 o 
   1   5   6       89.55      143.57     38.09 o 
   2   5   6        2.82       76.20     37.15 o 
   3   5   6      134.65      290.87     44.77 o 
   4   5   6     2842.21     2640.16    109.25 o 
   5   5   6      155.85      314.49     72.44 o 
   6   5   6      791.24      831.96     95.83 o 
   7   5   6      735.28      590.12     89.44 o 
   8   5   6       30.19       10.40     82.20 o 
   9   5   6       47.50      276.46    106.83 o 
  10   5   6       21.80       43.19     91.43 o 
  11   5   6       74.37       20.48     95.53 o 
  -9   6   6      205.20      156.26     60.53 o 
  -8   6   6       96.20      236.37     60.07 o 
  -7   6   6      209.66      279.60     59.39 o 
  -6   6   6      106.85      117.73     49.92 o 
  -5   6   6      174.06      117.90     74.16 o 
  -4   6   6      167.84      198.17     51.17 o 
  -3   6   6       15.22      -43.76     39.40 o 
  -2   6   6      116.18       71.63     44.81 o 
  -1   6   6        0.87       82.05     37.11 o 
   0   6   6      279.40      422.54     54.25 o 
   1   6   6      204.81      236.58     48.33 o 
   2   6   6     2056.05     1767.15    119.97 o 
   3   6   6      110.79      185.93     66.48 o 
   4   6   6       56.44       33.47     57.12 o 
   5   6   6        9.89       66.15     89.06 o 
   6   6   6       17.81      189.79     98.36 o 
   7   6   6      103.71      147.77     99.18 o 
   8   6   6      160.43       93.23     93.44 o 
   9   6   6      103.57       -3.02     95.44 o 
  -6   7   6       50.00       32.43     52.52 o 
  -5   7   6      257.81      215.66     91.91 o 
  -4   7   6       13.37       39.35     49.94 o 
  -3   7   6        5.95       16.10     46.51 o 
  -2   7   6      402.78      467.76    130.94 o 
  -1   7   6        0.49       97.52     86.43 o 
   0   7   6      680.56      613.27     88.99 o 
   1   7   6        1.37       -3.06     57.46 o 
   2   7   6      266.08      118.11     92.36 o 
   3   7   6       98.50      166.37     98.98 o 
   4   7   6      249.81      190.64    105.60 o 
   5   7   6      117.56       98.38    107.97 o 
   6   7   6      907.80      892.46    168.00 o 
 -15   0   7      643.54      485.12    123.56 o 
 -13   0   7      411.16      518.76    113.40 o 
 -11   0   7        0.59      -44.40     40.05 o 
  -9   0   7       10.78       21.84     36.77 o 
  -7   0   7       27.67      -13.96     32.00 o 
  -5   0   7      679.44      740.45     50.94 o 
  -3   0   7    11016.33    11015.13    258.71 o 
  -1   0   7       72.94       75.16     19.08 o 
   1   0   7     3639.81     3634.27    165.07 o 
   3   0   7      243.31      163.93     30.66 o 
   5   0   7       57.63       42.35     41.65 o 
   7   0   7       44.35       25.48     34.39 o 
   9   0   7      675.73      705.41     69.70 o 
  11   0   7     2294.20     2296.54    220.40 o 
  13   0   7      226.14      229.02     65.78 o 
 -14   1   7        6.18        9.40     50.51 o 
 -13   1   7        0.52       -9.42     48.48 o 
 -12   1   7        0.78       33.38     38.60 o 
 -11   1   7      224.44      201.77     47.53 o 
 -10   1   7        6.36       41.76     42.38 o 
  -9   1   7       18.90       30.94     34.14 o 
  -8   1   7     1106.02     1217.75     54.86 o 
  -7   1   7       53.62       52.71     24.27 o 
  -6   1   7     2075.25     1762.66     52.33 o 
  -5   1   7       13.69       39.41     23.20 o 
  -4   1   7     1514.96     1379.05     43.93 o 
  -3   1   7     4209.87     4036.55     95.85 o 
  -2   1   7      691.23      713.03     32.25 o 
  -1   1   7     1015.86      897.51     29.68 o 
   0   1   7      201.44      132.99     26.34 o 
   1   1   7     1245.40     1208.07     46.91 o 
   2   1   7     2136.39     2213.01     55.02 o 
   3   1   7     3773.20     3787.75     87.69 o 
   4   1   7     8152.83     7762.85    166.31 o 
   5   1   7      115.17      109.06     24.61 o 
   6   1   7      584.54      567.00     34.17 o 
   7   1   7      295.39      347.12     34.17 o 
   8   1   7        0.22      -19.99     24.03 o 
   9   1   7      320.56      317.58     38.80 o 
  10   1   7        7.78       45.48     35.18 o 
  11   1   7       21.43       13.77     38.95 o 
  12   1   7       28.18       37.16     35.59 o 
  13   1   7        5.70      -26.89     37.67 o 
  14   1   7      600.96      675.95     87.75 o 
 -14   2   7        1.96       50.40     59.36 o 
 -13   2   7      421.10      340.46     62.44 o 
 -12   2   7       11.46      -24.06     39.03 o 
 -11   2   7        2.78      -29.23     36.21 o 
 -10   2   7     1112.24     1168.48    110.66 o 
  -9   2   7      232.11      230.67     48.02 o 
  -8   2   7      634.92      633.00     43.41 o 
  -7   2   7      197.38      152.71     22.49 o 
  -6   2   7      271.43      304.00     23.44 o 
  -5   2   7     1706.90     1713.44     48.10 o 
  -4   2   7      109.30       88.46     22.56 o 
  -3   2   7     1649.86     1606.83     54.89 o 
  -2   2   7      763.19      734.46     29.48 o 
  -1   2   7     2076.55     2027.16     65.54 o 
   0   2   7     4682.31     4499.07    122.09 o 
   1   2   7      368.42      392.78     36.73 o 
   2   2   7       22.63       59.78     18.16 o 
   3   2   7      343.70      350.67     19.71 o 
   4   2   7     2160.66     2203.44     64.25 o 
   5   2   7      261.23      326.85     34.20 o 
   6   2   7     1032.04     1092.25     81.64 o 
   7   2   7        2.42       75.40     29.61 o 
   8   2   7      555.19      580.99     48.61 o 
   9   2   7     2216.72     2206.41     82.57 o 
  10   2   7      464.33      537.98     77.16 o 
  11   2   7        4.71      -17.39     34.98 o 
  12   2   7      115.83      116.92     55.75 o 
  13   2   7       59.22      136.08     68.31 o 
  14   2   7      271.43      381.36    158.12 o 
 -13   3   7     1086.94      912.38     93.96 o 
 -12   3   7       91.86      140.90     51.89 o 
 -11   3   7     1408.31     1404.11    110.94 o 
 -10   3   7      254.16      276.85     53.18 o 
  -9   3   7     1632.89     1638.64     89.84 o 
  -8   3   7      524.05      410.62     52.87 o 
  -7   3   7      190.13      225.28     51.89 o 
  -6   3   7      453.93      440.96     35.18 o 
  -5   3   7      510.79      431.00     47.13 o 
  -4   3   7     2532.69     2301.94     72.56 o 
  -3   3   7     2942.53     2762.91     80.76 o 
  -2   3   7     4342.81     4217.80    107.06 o 
  -1   3   7     1584.35     1551.91     58.08 o 
   0   3   7       16.36       18.26     24.05 o 
   1   3   7     1402.06     1369.99     62.86 o 
   2   3   7      630.62      655.16     51.25 o 
   3   3   7      632.19      702.51     40.59 o 
   4   3   7      133.85      240.99     52.59 o 
   5   3   7      464.54      497.95     42.63 o 
   6   3   7      516.64      634.73     46.09 o 
   7   3   7     2002.43     2187.39    128.89 o 
   8   3   7      990.37     1071.86     69.22 o 
   9   3   7      302.36      298.55     64.82 o 
  10   3   7      497.32      486.36     54.66 o 
  11   3   7      389.24      433.51    193.49 o 
  12   3   7       49.35      105.16     95.63 o 
  13   3   7        5.15       47.84     97.39 o 
 -12   4   7        0.39       22.68     60.51 o 
 -11   4   7     1081.82     1039.53     97.71 o 
 -10   4   7      508.13      445.18     65.27 o 
  -9   4   7       25.47       16.59     40.97 o 
  -8   4   7      868.54      827.64    107.07 o 
  -7   4   7       88.68       59.80     55.86 o 
  -6   4   7      321.04      342.74     49.49 o 
  -5   4   7      266.00      353.54     48.60 o 
  -4   4   7       51.03       64.03     29.87 o 
  -3   4   7      101.82       74.81     27.27 o 
  -2   4   7      275.89      301.20     34.82 o 
  -1   4   7       14.67       40.40     23.63 o 
   0   4   7      600.12      601.52     58.12 o 
   1   4   7      414.74      447.43     44.86 o 
   2   4   7      158.25      206.59     34.86 o 
   3   4   7     1004.20      980.54     48.06 o 
   4   4   7      778.99      857.15     47.22 o 
   5   4   7      228.86      263.49     34.23 o 
   6   4   7     1940.92     1839.74    107.36 o 
   7   4   7      722.77      779.54     65.73 o 
   8   4   7     1870.87     1719.25    127.42 o 
   9   4   7      186.64      315.87    105.66 o 
  10   4   7      121.88      117.17     99.19 o 
  11   4   7      809.37      589.53    141.40 o 
  12   4   7      227.13      268.54    123.98 o 
 -11   5   7       63.96      131.81     59.49 o 
 -10   5   7       27.68      102.61     55.15 o 
  -9   5   7        0.77      -23.35     43.37 o 
  -8   5   7      140.29      107.20     49.26 o 
  -7   5   7      255.30      352.86     81.85 o 
  -6   5   7      258.98      274.22     51.94 o 
  -5   5   7       20.03       43.73     71.36 o 
  -4   5   7      765.55      834.07     67.54 o 
  -3   5   7      144.44      173.83     35.27 o 
  -2   5   7     1950.64     1905.33     93.80 o 
  -1   5   7      286.60      382.36     56.79 o 
   0   5   7      785.78      838.86     61.35 o 
   1   5   7       23.68       32.98     54.05 o 
   2   5   7      429.53      383.44     92.13 o 
   3   5   7      201.18      210.48     33.85 o 
   4   5   7      290.14      346.59     42.13 o 
   5   5   7     1278.12     1252.28    107.57 o 
   6   5   7      210.57      180.03     67.54 o 
   7   5   7      393.29      553.50     86.49 o 
   8   5   7     2088.32     2312.11    217.01 o 
   9   5   7      735.02      703.66    143.35 o 
  10   5   7      721.92      548.53    144.61 o 
  11   5   7      191.52      306.47    123.84 o 
  -9   6   7      128.04      101.46     87.95 o 
  -8   6   7       16.86       36.46     48.95 o 
  -7   6   7       47.71       67.34     48.88 o 
  -6   6   7        4.21       28.02     44.86 o 
  -5   6   7      448.15      424.64     62.70 o 
  -4   6   7        5.28       30.89     50.21 o 
  -3   6   7      494.70      409.10     61.59 o 
  -2   6   7      527.10      516.76     63.09 o 
  -1   6   7     1357.71     1401.48     83.16 o 
   0   6   7      349.74      544.78     68.50 o 
   1   6   7      688.64      648.97     61.34 o 
   2   6   7      420.92      547.06    111.71 o 
   3   6   7      102.88      251.13     66.08 o 
   4   6   7      424.81      474.50     81.76 o 
   5   6   7       20.74       15.47     85.16 o 
   6   6   7      389.85      450.07    125.15 o 
   7   6   7      292.32      209.19    107.42 o 
   8   6   7       61.01      -40.44     92.93 o 
   9   6   7       14.45       28.03    100.14 o 
  -6   7   7      527.90      521.88     77.40 o 
  -5   7   7      735.33      802.84     85.50 o 
  -4   7   7       32.87       26.73     50.75 o 
  -3   7   7       45.65       36.26     50.17 o 
  -2   7   7        9.10      -78.36     70.76 o 
  -1   7   7       86.05       67.81     88.76 o 
   0   7   7       67.45       27.49     81.59 o 
   1   7   7       13.41      -34.49     44.64 o 
   2   7   7       14.82      -17.09     52.46 o 
   3   7   7      456.03      342.82    114.64 o 
   4   7   7      335.78      408.27    124.03 o 
   5   7   7      297.53      285.56    119.90 o 
   6   7   7      896.46      808.79    161.01 o 
 -14   0   8        8.13       23.04     75.26 o 
 -12   0   8       92.59       94.90     76.37 o 
 -10   0   8     3354.89     3289.31    144.75 o 
  -8   0   8      979.10      944.84     68.20 o 
  -6   0   8     1101.63     1103.91     65.36 o 
  -4   0   8     7487.07     7158.65    178.73 o 
  -2   0   8     1290.82     1200.52     54.34 o 
   0   0   8     5802.56     4873.81    117.55 o 
   2   0   8     3918.84     3317.56    159.12 o 
   4   0   8      273.31      235.52     35.24 o 
   6   0   8     3089.58     3054.36    199.84 o 
   8   0   8     5227.13     5037.80    187.44 o 
  10   0   8        8.17      -12.96     42.44 o 
  12   0   8       40.03      115.70     92.74 o 
  14   0   8       25.85       49.36     72.92 o 
 -14   1   8       64.19       69.63     57.09 o 
 -13   1   8      365.29      384.68     72.66 o 
 -12   1   8       46.60       63.14     44.09 o 
 -11   1   8     1167.50     1093.14     74.72 o 
 -10   1   8       36.88       59.04     73.47 o 
  -9   1   8      708.73      726.43     57.37 o 
  -8   1   8      528.59      532.70     38.63 o 
  -7   1   8      250.20      277.54     27.38 o 
  -6   1   8      425.28      463.33     31.22 o 
  -5   1   8     1269.89     1228.81     40.48 o 
  -4   1   8        0.84      -17.41     21.64 o 
  -3   1   8     4812.56     4646.99    115.61 o 
  -2   1   8       31.98       11.83     19.92 o 
  -1   1   8     8837.99     8301.69    172.08 o 
   0   1   8      624.76      580.20     75.33 o 
   1   1   8     6687.45     6649.36    164.45 o 
   2   1   8       52.20       53.77     12.80 o 
   3   1   8      148.48      153.22     18.25 o 
   4   1   8     2677.26     2613.44     68.99 o 
   5   1   8       16.46        4.14     10.47 o 
   6   1   8       15.04       10.65     29.17 o 
   7   1   8     1025.66     1016.87     42.17 o 
   8   1   8        0.34      -10.16     29.26 o 
   9   1   8     1173.22     1131.64     67.92 o 
  10   1   8       42.43       43.03     43.38 o 
  11   1   8      271.51      358.23     52.16 o 
  12   1   8      229.53      236.73     45.43 o 
  13   1   8       11.38      -13.97     36.69 o 
  14   1   8       82.17        1.62     46.63 o 
 -14   2   8      322.19      165.43     65.07 o 
 -13   2   8       59.64       57.60     46.45 o 
 -12   2   8      216.67      152.85     49.33 o 
 -11   2   8      593.01      572.12     63.13 o 
 -10   2   8      909.00      830.64     66.93 o 
  -9   2   8      423.56      437.10     73.57 o 
  -8   2   8      715.14      728.80     46.17 o 
  -7   2   8      145.15      145.74     28.79 o 
  -6   2   8      244.07      292.12     26.22 o 
  -5   2   8       95.62       48.64     22.86 o 
  -4   2   8      107.52      226.67     27.14 o 
  -3   2   8     2492.46     2587.59     88.11 o 
  -2   2   8       64.63       55.42     16.50 o 
  -1   2   8        0.86       14.35     22.75 o 
   0   2   8      250.67      263.47     51.10 o 
   1   2   8      268.85      236.81     46.33 o 
   2   2   8       79.97       92.64     17.08 o 
   3   2   8       48.16       71.04     14.60 o 
   4   2   8      147.11      161.59     16.20 o 
   5   2   8     1320.17     1313.27     59.65 o 
   6   2   8      848.20      611.69     99.04 o 
   7   2   8      983.80      894.29     58.57 o 
   8   2   8     1089.53     1058.83     65.69 o 
   9   2   8      775.27      866.23     54.38 o 
  10   2   8      820.72      719.91     59.96 o 
  11   2   8      202.79      270.02     48.68 o 
  12   2   8      142.56      125.20     46.92 o 
  13   2   8      603.25      605.05     85.48 o 
  14   2   8      171.16      100.24     72.88 o 
 -13   3   8      187.14      123.33     53.38 o 
 -12   3   8      270.78      184.17     56.23 o 
 -11   3   8       23.76       72.52     51.91 o 
 -10   3   8       26.66       52.11     42.24 o 
  -9   3   8      190.15      107.45     40.32 o 
  -8   3   8      213.63      261.94     52.13 o 
  -7   3   8        0.84       35.90     37.02 o 
  -6   3   8     2533.14     2320.15     77.60 o 
  -5   3   8      211.31      172.65     28.88 o 
  -4   3   8      303.13      318.11     35.93 o 
  -3   3   8      561.24      622.18     65.82 o 
  -2   3   8       33.43       74.87     26.32 o 
  -1   3   8     2198.92     2373.79     65.18 o 
   0   3   8     1855.83     1783.89     69.04 o 
   1   3   8      317.94      472.29     40.64 o 
   2   3   8      322.60      434.74     37.67 o 
   3   3   8     1217.95     1230.26     46.83 o 
   4   3   8     1393.68     1147.28     47.92 o 
   5   3   8      305.65      297.78     32.73 o 
   6   3   8      533.11      524.23     54.76 o 
   7   3   8      930.60      898.27     61.05 o 
   8   3   8        5.28       16.98     20.82 o 
   9   3   8      923.22      834.64     66.89 o 
  10   3   8      530.67      651.82     59.30 o 
  11   3   8      804.03      646.70    133.63 o 
  12   3   8        6.28      -12.34     82.71 o 
  13   3   8       89.83       -8.13     91.26 o 
 -12   4   8       75.46       -6.95     56.87 o 
 -11   4   8       27.23       14.28     47.89 o 
 -10   4   8        4.40       61.57     47.74 o 
  -9   4   8        6.53       39.45     43.34 o 
  -8   4   8       10.55       13.92     41.25 o 
  -7   4   8       73.58      105.29     42.12 o 
  -6   4   8      829.95      881.89    112.07 o 
  -5   4   8      598.33      627.57     58.55 o 
  -4   4   8        2.06       -9.90     29.78 o 
  -3   4   8      992.44     1040.40     53.61 o 
  -2   4   8       45.57       75.18     23.85 o 
  -1   4   8      951.90      812.44     57.89 o 
   0   4   8     1498.61     1641.77     74.04 o 
   1   4   8     1074.88     1151.23     60.97 o 
   2   4   8      117.01      148.26     39.69 o 
   3   4   8     1156.71     1133.58     59.06 o 
   4   4   8       10.33       32.93     29.88 o 
   5   4   8      367.10      330.29     35.75 o 
   6   4   8       54.83      118.36     30.53 o 
   7   4   8      503.25      466.61     44.52 o 
   8   4   8        8.43       20.11     56.35 o 
   9   4   8      772.49      815.40    101.14 o 
  10   4   8      899.69      841.56    147.62 o 
  11   4   8     1185.36     1051.34    168.38 o 
  12   4   8      114.08      258.12    120.17 o 
 -11   5   8       30.52       38.30     54.80 o 
 -10   5   8      166.49      246.01     62.45 o 
  -9   5   8        9.46       78.16     49.03 o 
  -8   5   8      819.09      793.38     75.73 o 
  -7   5   8     1428.12     1405.16    212.90 o 
  -6   5   8      822.53      691.50     67.78 o 
  -5   5   8      192.63      175.25     45.21 o 
  -4   5   8     2111.97     2013.26     99.53 o 
  -3   5   8      395.59      362.27     42.23 o 
  -2   5   8      948.96      921.88     61.43 o 
  -1   5   8      328.75      340.02     35.65 o 
   0   5   8     2619.51     2663.29    107.75 o 
   1   5   8      896.51      972.42     64.12 o 
   2   5   8      944.00     1058.64     76.30 o 
   3   5   8     1738.10     1784.64     85.92 o 
   4   5   8       20.18       58.09    135.93 o 
   5   5   8       39.91      199.15    118.52 o 
   6   5   8      332.90      439.89     78.13 o 
   7   5   8      722.78      689.96     94.35 o 
   8   5   8      150.52      170.31     70.10 o 
   9   5   8      153.75      221.40    110.39 o 
  10   5   8        2.99       75.55     96.53 o 
  11   5   8      207.11      177.62    125.90 o 
  -9   6   8      242.19       67.09     76.10 o 
  -8   6   8      272.72      289.58     81.39 o 
  -7   6   8        4.61       26.37     49.29 o 
  -6   6   8       46.85       59.81     46.49 o 
  -5   6   8       31.07       28.45     59.54 o 
  -4   6   8      589.49      470.60     63.02 o 
  -3   6   8      212.98      216.02     55.06 o 
  -2   6   8        4.30       77.52     45.51 o 
  -1   6   8      229.76      238.50     49.01 o 
   0   6   8      554.96      564.16     68.87 o 
   1   6   8      275.57      347.82     67.23 o 
   2   6   8      897.61      947.28    134.52 o 
   3   6   8      958.52      823.55    123.53 o 
   4   6   8        4.79       13.63     55.20 o 
   5   6   8      225.18      173.47     97.06 o 
   6   6   8        8.77       12.46     59.27 o 
   7   6   8      267.56      575.31    134.60 o 
   8   6   8      181.13      333.00    124.22 o 
   9   6   8      458.64      720.78    161.28 o 
  -6   7   8        0.22       29.86     52.06 o 
  -5   7   8       57.17       49.85     54.60 o 
  -4   7   8      227.75      233.00     61.13 o 
  -3   7   8      205.59      172.76     71.72 o 
  -2   7   8      649.92      502.59    118.85 o 
  -1   7   8      570.34      769.13    135.33 o 
   0   7   8     1108.23     1027.67    154.77 o 
   1   7   8        0.09      -44.55     57.85 o 
   2   7   8      333.47      359.95    124.79 o 
   3   7   8      678.24      627.12     91.30 o 
   4   7   8      166.11      193.64    112.15 o 
   5   7   8      102.20       71.62     94.40 o 
   6   7   8       29.81     -106.48     83.86 o 
 -13   0   9      618.23      549.74    114.59 o 
 -11   0   9      420.46      408.01     92.58 o 
  -9   0   9       85.77       96.64     44.31 o 
  -7   0   9       55.39       20.86     36.55 o 
  -5   0   9      861.24      868.98     53.04 o 
  -3   0   9     4269.17     4136.09    109.88 o 
  -1   0   9    14522.98    13403.32    369.63 o 
   1   0   9    17385.80    17599.45    481.30 o 
   3   0   9       64.79       41.59     37.07 o 
   5   0   9       30.73        2.63     51.75 o 
   7   0   9        5.93      -20.76     40.70 o 
   9   0   9       44.81       27.08     40.37 o 
  11   0   9     1938.19     1975.01    121.02 o 
  13   0   9      797.15      768.65     90.13 o 
 -14   1   9       18.08       14.07     54.76 o 
 -13   1   9      352.86      292.69     66.49 o 
 -12   1   9      102.90      103.65     53.19 o 
 -11   1   9       59.85      110.83     42.45 o 
 -10   1   9      190.24      204.23     42.79 o 
  -9   1   9        2.50       31.58     32.55 o 
  -8   1   9     1729.04     1590.48     61.20 o 
  -7   1   9      306.17      304.90     29.32 o 
  -6   1   9     3629.99     3506.23     82.75 o 
  -5   1   9      420.58      411.18     24.34 o 
  -4   1   9      273.72      236.07     25.58 o 
  -3   1   9     3729.39     3492.57     76.98 o 
  -2   1   9      103.45      142.28     14.11 o 
  -1   1   9      578.59      556.62     22.88 o 
   0   1   9        9.07       -5.35     10.00 o 
   1   1   9     1523.06     1462.48     53.86 o 
   2   1   9     4081.70     3811.48     86.38 o 
   3   1   9       42.61       25.84     23.37 o 
   4   1   9     4863.08     4639.22    139.33 o 
   5   1   9      412.31      408.68     33.42 o 
   6   1   9     2379.74     2414.59     71.61 o 
   7   1   9        0.47        7.91     19.89 o 
   8   1   9       65.14       77.23     28.97 o 
   9   1   9       21.81      -12.71     27.85 o 
  10   1   9        4.67       41.78     36.39 o 
  11   1   9        0.23       39.47     52.64 o 
  12   1   9      462.78      537.14     62.69 o 
  13   1   9       89.06       61.91     40.13 o 
  14   1   9      704.86      714.58     77.65 o 
 -14   2   9       17.76       13.65     57.19 o 
 -13   2   9       11.81      -16.26     42.80 o 
 -12   2   9      199.31      184.64     54.09 o 
 -11   2   9       92.76       33.26     41.84 o 
 -10   2   9     2428.14     2239.67    102.72 o 
  -9   2   9      346.48      439.33     46.18 o 
  -8   2   9      166.61      153.49     34.19 o 
  -7   2   9       51.87       80.83     27.25 o 
  -6   2   9       30.92       33.90     22.95 o 
  -5   2   9       20.52       32.57     23.20 o 
  -4   2   9     2244.53     1880.51    157.39 o 
  -3   2   9        3.72       19.27     20.53 o 
  -2   2   9     1734.99     1547.07     44.85 o 
  -1   2   9     3811.01     3669.02     82.40 o 
   0   2   9       25.15      -25.99     17.33 o 
   1   2   9     8588.82     9072.24    191.91 o 
   2   2   9      831.25      853.63     31.48 o 
   3   2   9       84.12       58.95     14.27 o 
   4   2   9      216.63      206.38     26.41 o 
   5   2   9      236.90      258.22     22.34 o 
   6   2   9      799.58      795.19     75.44 o 
   7   2   9      327.49      456.55     65.11 o 
   8   2   9      974.72     1063.12     65.04 o 
   9   2   9      592.37      634.25     49.41 o 
  10   2   9       15.75      -18.32     36.40 o 
  11   2   9     1511.48     1578.93     92.85 o 
  12   2   9     1211.24     1248.23     84.00 o 
  13   2   9        0.86     -104.79     83.09 o 
  14   2   9       24.13       65.19     99.47 o 
 -13   3   9      365.29      403.36     70.37 o 
 -12   3   9      206.46      214.83     58.30 o 
 -11   3   9     1148.47     1426.41    112.65 o 
 -10   3   9      823.68      777.84     70.55 o 
  -9   3   9      397.88      362.93     55.49 o 
  -8   3   9       93.75      103.64     65.01 o 
  -7   3   9     1074.69      947.65     65.85 o 
  -6   3   9      458.77      518.31     39.86 o 
  -5   3   9      201.20      241.58     31.51 o 
  -4   3   9     1390.49     1230.08     54.02 o 
  -3   3   9     3303.73     2953.97    102.64 o 
  -2   3   9     1670.05     1527.66     49.58 o 
  -1   3   9     5522.75     5273.83    115.84 o 
   0   3   9     4791.81     4776.60    136.79 o 
   1   3   9     3062.32     2956.42     99.59 o 
   2   3   9       91.63       29.86     24.45 o 
   3   3   9      202.51      196.82     23.54 o 
   4   3   9      242.21      282.74     20.71 o 
   5   3   9        6.30        9.09     21.95 o 
   6   3   9      324.56      274.90     37.00 o 
   7   3   9     1124.79      999.12     62.12 o 
   8   3   9     1434.15     1461.51    141.09 o 
   9   3   9      354.45      264.22     87.72 o 
  10   3   9        0.74      -30.65     54.61 o 
  11   3   9       33.51       82.75     84.44 o 
  12   3   9      121.02      162.96    106.88 o 
  13   3   9      144.66      167.74    114.78 o 
 -12   4   9       79.46      -13.85     57.97 o 
 -11   4   9      432.92      351.57     64.08 o 
 -10   4   9      108.40      181.26     55.73 o 
  -9   4   9     1683.42     1720.40     98.30 o 
  -8   4   9      648.85      520.39     61.72 o 
  -7   4   9      538.03      561.07     61.48 o 
  -6   4   9     1070.09     1018.30     71.15 o 
  -5   4   9        7.59       27.13     27.23 o 
  -4   4   9       17.36       15.99     27.74 o 
  -3   4   9      683.67      862.99     50.21 o 
  -2   4   9     4163.53     3961.35     99.08 o 
  -1   4   9      359.22      453.95     76.26 o 
   0   4   9      227.10      342.24     41.53 o 
   1   4   9        1.98       83.16     34.05 o 
   2   4   9       63.25       72.21     31.09 o 
   3   4   9       65.03      127.44     29.97 o 
   4   4   9      226.08      223.65     36.09 o 
   5   4   9      686.46      726.40     45.19 o 
   6   4   9       27.00       32.65     28.19 o 
   7   4   9      433.84      483.31     78.55 o 
   8   4   9      502.67      519.20     83.65 o 
   9   4   9      298.39      313.92     79.66 o 
  10   4   9       46.21      305.31    112.77 o 
  11   4   9        7.31      144.72    107.97 o 
  12   4   9        3.80       70.81    107.96 o 
 -11   5   9      585.23      501.50     77.00 o 
 -10   5   9      368.99      415.82     67.49 o 
  -9   5   9      238.42      236.53     58.67 o 
  -8   5   9       41.25       38.91     46.11 o 
  -7   5   9      433.57      596.67    101.50 o 
  -6   5   9        4.92       10.12     40.92 o 
  -5   5   9       15.76       -0.17     38.50 o 
  -4   5   9       75.49      112.72     42.81 o 
  -3   5   9        0.95      -14.15     28.42 o 
  -2   5   9       21.13       88.63     35.52 o 
  -1   5   9      368.17      388.17     38.63 o 
   0   5   9      147.13      153.60     43.74 o 
   1   5   9      878.84      880.67     60.78 o 
   2   5   9       25.14       -1.91     35.59 o 
   3   5   9       42.38       18.92     48.70 o 
   4   5   9      804.76      839.12     87.33 o 
   5   5   9      250.73      250.15     66.83 o 
   6   5   9        0.30       11.92     70.93 o 
   7   5   9      699.21      564.64     88.78 o 
   8   5   9       32.68       39.77     92.20 o 
   9   5   9        2.43       47.37     83.92 o 
  10   5   9      154.26      190.92    107.34 o 
  11   5   9       33.80        9.94    101.53 o 
  -9   6   9      155.35      212.97     62.21 o 
  -8   6   9       43.13       62.61     52.75 o 
  -7   6   9      122.95      106.66     53.02 o 
  -6   6   9      373.26      463.15     67.13 o 
  -5   6   9      126.37      204.13     56.01 o 
  -4   6   9        3.75        9.21     44.26 o 
  -3   6   9       76.34        2.05     43.63 o 
  -2   6   9       18.42       35.64     44.00 o 
  -1   6   9       26.60       94.21     69.35 o 
   0   6   9     2156.44     2129.43    121.85 o 
   1   6   9       82.66       96.15     53.47 o 
   2   6   9      388.71      348.19     70.77 o 
   3   6   9      244.11      290.29     68.97 o 
   4   6   9     1317.39     1354.80    116.84 o 
   5   6   9      303.48      415.30    129.11 o 
   6   6   9        3.08       94.17     66.81 o 
   7   6   9      620.96      549.85     96.87 o 
   8   6   9      183.47       97.40    106.93 o 
   9   6   9        0.56      133.86    112.71 o 
  -6   7   9       20.81       44.36     52.33 o 
  -5   7   9      502.14      518.98     92.25 o 
  -4   7   9       93.58       38.48     52.47 o 
  -3   7   9       20.94      -17.56     74.41 o 
  -2   7   9       96.15       82.64     90.43 o 
  -1   7   9      181.04       63.34     89.94 o 
   0   7   9      317.05      126.22     98.02 o 
   1   7   9       86.95      -33.37     44.74 o 
   2   7   9        1.02      -23.82     55.05 o 
   3   7   9     1030.22      891.95    102.60 o 
   4   7   9      190.28      156.54     72.28 o 
   5   7   9      488.45      628.35    141.96 o 
   6   7   9      218.36      231.00    120.60 o 
 -14   0  10      161.32       94.57     82.33 o 
 -12   0  10      116.46      101.61     71.59 o 
 -10   0  10      837.34      752.82    113.19 o 
  -8   0  10      375.64      466.64     53.69 o 
  -6   0  10       33.65      -23.86     30.30 o 
  -4   0  10      771.41      707.89     39.23 o 
  -2   0  10     1500.10     1558.61     72.27 o 
   0   0  10     2394.39     2319.47     65.55 o 
   2   0  10        0.08       50.09     37.47 o 
   4   0  10      408.46      369.29     40.47 o 
   6   0  10     3297.00     2946.93    121.62 o 
   8   0  10     6422.24     6320.34    225.15 o 
  10   0  10       43.30      -52.05     40.68 o 
  12   0  10        0.03       -0.58     50.30 o 
  14   0  10        0.19       86.09     86.68 o 
 -14   1  10       96.42       94.97     69.41 o 
 -13   1  10      232.50      202.23     65.15 o 
 -12   1  10        6.15       36.78     46.29 o 
 -11   1  10     1630.63     1626.21     89.65 o 
 -10   1  10       53.94       -9.18     42.28 o 
  -9   1  10      536.44      602.05     54.37 o 
  -8   1  10        0.41       29.55     23.66 o 
  -7   1  10       19.43       24.05     20.76 o 
  -6   1  10      731.92      707.71     33.45 o 
  -5   1  10     3915.38     3817.23     84.59 o 
  -4   1  10     1009.70     1109.24     44.86 o 
  -3   1  10     4507.54     4237.23     90.01 o 
  -2   1  10       83.52       79.12     13.50 o 
  -1   1  10     4409.44     4306.43     86.02 o 
   0   1  10      301.11      249.18     23.19 o 
   1   1  10     4530.55     4345.02    116.39 o 
   2   1  10      221.59      225.74     15.83 o 
   3   1  10     3071.62     3173.44     77.54 o 
   4   1  10     1389.72     1483.84     48.70 o 
   5   1  10       28.19       12.65     18.69 o 
   6   1  10        8.39       -0.69     13.90 o 
   7   1  10     1022.68     1014.08     43.77 o 
   8   1  10       54.11       -1.49     22.86 o 
   9   1  10        0.46      -15.38     28.43 o 
  10   1  10        4.08       39.29     32.48 o 
  11   1  10        1.12        6.25     36.23 o 
  12   1  10       55.17       38.23     43.16 o 
  13   1  10      596.50      555.83     58.26 o 
  14   1  10      596.21      586.76     72.03 o 
 -14   2  10      114.28      121.13     85.58 o 
 -13   2  10        4.37       60.84     58.50 o 
 -12   2  10      720.82      765.98     73.31 o 
 -11   2  10      132.59       58.45     44.15 o 
 -10   2  10      143.33      123.08     43.61 o 
  -9   2  10      779.41      752.17     55.20 o 
  -8   2  10      108.78      118.57     31.54 o 
  -7   2  10      257.27      252.93     34.18 o 
  -6   2  10       43.08       30.82     23.92 o 
  -5   2  10       45.03       35.53     23.18 o 
  -4   2  10       19.44       15.89     23.42 o 
  -3   2  10      775.71      719.44     39.09 o 
  -2   2  10       46.92       85.04     17.21 o 
  -1   2  10     4096.51     4426.02    106.29 o 
   0   2  10      814.63      777.01    102.38 o 
   1   2  10     4772.14     4580.91    106.14 o 
   2   2  10      793.32      910.18     30.93 o 
   3   2  10      735.13      724.22     27.01 o 
   4   2  10      100.52       68.35     26.01 o 
   5   2  10      370.27      425.04     26.47 o 
   6   2  10      841.65      867.83     44.72 o 
   7   2  10      733.22      796.58     62.92 o 
   8   2  10      421.20      444.19     96.00 o 
   9   2  10     1062.12     1083.70     59.68 o 
  10   2  10      647.63      673.56     58.39 o 
  11   2  10      545.03      447.38     57.17 o 
  12   2  10      815.56      870.18     73.71 o 
  13   2  10       14.82       20.32     93.02 o 
  14   2  10       71.33      194.44    117.99 o 
 -13   3  10      596.18      478.42     73.57 o 
 -12   3  10      741.57      758.93     77.36 o 
 -11   3  10      328.00      323.60     58.75 o 
 -10   3  10       44.16        8.49     41.49 o 
  -9   3  10       13.70       -5.33     40.75 o 
  -8   3  10     2764.00     2750.90    111.87 o 
  -7   3  10     1255.45     1223.51     76.09 o 
  -6   3  10     5570.82     5194.30    135.30 o 
  -5   3  10     1851.55     1749.75     66.38 o 
  -4   3  10       94.01      121.56     27.12 o 
  -3   3  10      212.00      278.19     53.18 o 
  -2   3  10        0.04       30.29     18.71 o 
  -1   3  10      239.56      294.78     37.97 o 
   0   3  10        2.25       23.09     62.09 o 
   1   3  10       58.70      144.86     40.93 o 
   2   3  10        2.78       21.11     27.96 o 
   3   3  10        0.53      -16.62     20.44 o 
   4   3  10     3893.13     3804.26     84.69 o 
   5   3  10       27.21      -14.38     22.00 o 
   6   3  10       39.35       11.14     29.47 o 
   7   3  10        0.47       34.10     29.97 o 
   8   3  10       10.16       -2.76     32.46 o 
   9   3  10      409.81      352.97     76.01 o 
  10   3  10      438.86      449.70     63.56 o 
  11   3  10        5.36       26.57     57.07 o 
  12   3  10       32.51     -110.77     73.84 o 
  13   3  10       88.05       78.42    108.79 o 
 -12   4  10       86.44       65.23     65.11 o 
 -11   4  10      227.27      144.41     56.86 o 
 -10   4  10      138.00      107.44     49.77 o 
  -9   4  10      293.65      288.21     64.21 o 
  -8   4  10        0.14       79.07     42.67 o 
  -7   4  10        0.33       -4.09     38.22 o 
  -6   4  10     2232.29     2062.77     98.97 o 
  -5   4  10     2826.72     2805.91     91.82 o 
  -4   4  10      164.73      190.23     74.45 o 
  -3   4  10     1728.11     1604.20    112.21 o 
  -2   4  10       24.32       71.50     43.91 o 
  -1   4  10      140.03      125.62     24.46 o 
   0   4  10     1960.83     1894.83     81.49 o 
   1   4  10     2039.75     2013.97     80.26 o 
   2   4  10      404.48      425.89     45.10 o 
   3   4  10     3797.52     3533.01     97.77 o 
   4   4  10      273.72      334.36     54.38 o 
   5   4  10      290.54      316.33     35.22 o 
   6   4  10      831.15      834.63    122.78 o 
   7   4  10      171.67      112.52    115.04 o 
   8   4  10       16.52       80.39     58.49 o 
   9   4  10      444.71      480.37     89.68 o 
  10   4  10      482.65      579.06     97.86 o 
  11   4  10     1019.25      939.73    166.06 o 
  12   4  10      262.82      275.94    127.13 o 
 -11   5  10       31.38       33.28     77.49 o 
 -10   5  10       22.90       41.92     51.60 o 
  -9   5  10      650.88      679.20     76.30 o 
  -8   5  10      312.52      338.01     60.63 o 
  -7   5  10     2016.08     1910.21    105.27 o 
  -6   5  10     1002.56      780.90     83.47 o 
  -5   5  10      715.96      675.32     66.48 o 
  -4   5  10      110.03      129.21     45.14 o 
  -3   5  10      177.66      217.46     37.52 o 
  -2   5  10       29.48        6.24     25.91 o 
  -1   5  10       41.56       65.11     32.23 o 
   0   5  10       32.46       79.62     32.95 o 
   1   5  10      591.23      703.54     56.67 o 
   2   5  10       33.17       52.35     47.12 o 
   3   5  10      481.20      538.21     73.65 o 
   4   5  10      149.47      133.84     57.14 o 
   5   5  10      915.64      887.45     94.58 o 
   6   5  10      543.40      632.89     90.14 o 
   7   5  10        3.53       80.37     58.42 o 
   8   5  10      241.86      169.00     70.56 o 
   9   5  10        1.72       45.71     67.36 o 
  10   5  10       48.31       64.35     96.34 o 
  11   5  10      113.91      -31.62    101.79 o 
  -9   6  10        1.10        9.13     51.74 o 
  -8   6  10      101.72      194.09     60.30 o 
  -7   6  10        0.24       46.05     49.46 o 
  -6   6  10       13.60       66.95     48.74 o 
  -5   6  10       16.45      -21.29     44.59 o 
  -4   6  10      662.50      643.90     71.78 o 
  -3   6  10      432.60      398.28     62.92 o 
  -2   6  10      361.07      408.56    151.07 o 
  -1   6  10       25.18       70.46     55.52 o 
   0   6  10      655.86      667.10     64.76 o 
   1   6  10        5.44       50.35     51.28 o 
   2   6  10       52.59       38.38     51.34 o 
   3   6  10     1058.70      895.50    115.02 o 
   4   6  10       29.34       87.53     89.69 o 
   5   6  10      703.52      830.60    100.90 o 
   6   6  10        6.60       79.28     65.99 o 
   7   6  10      310.23      327.49     83.68 o 
   8   6  10      121.67      140.28    108.88 o 
   9   6  10      262.87      136.55    110.84 o 
  -6   7  10       74.71       79.96     57.26 o 
  -5   7  10      110.50      143.98     78.08 o 
  -4   7  10        4.44        1.32     50.91 o 
  -3   7  10      542.99      507.95    101.06 o 
  -2   7  10      539.81      597.28    131.13 o 
  -1   7  10      107.69      -21.94     84.58 o 
   0   7  10       39.50      326.29    116.38 o 
   1   7  10       18.85       29.47     59.72 o 
   2   7  10       24.82       48.29     59.41 o 
   3   7  10       48.72       76.42     61.79 o 
   4   7  10      354.53      159.54     73.72 o 
   5   7  10       62.65       22.92     65.13 o 
   6   7  10      526.55      254.06    124.31 o 
 -13   0  11      635.61      667.18    121.23 o 
 -11   0  11      690.57      684.05    108.70 o 
  -9   0  11      276.01      287.68     51.21 o 
  -7   0  11     6018.76     5872.66    197.69 o 
  -5   0  11       44.55       93.66     29.37 o 
  -3   0  11      812.29      721.77     47.87 o 
  -1   0  11     3026.50     2680.26     76.30 o 
   1   0  11    10602.30    10885.27    307.44 o 
   3   0  11     5055.36     5471.53    251.77 o 
   5   0  11      100.20       12.16     42.29 o 
   7   0  11      110.56       54.49     59.52 o 
   9   0  11     1177.71     1208.85     87.77 o 
  11   0  11     1006.32     1097.69     94.81 o 
  13   0  11     1103.19     1263.81    109.36 o 
 -14   1  11       68.90      101.59     60.13 o 
 -13   1  11       44.96       93.69     78.30 o 
 -12   1  11      834.06      633.32     82.68 o 
 -11   1  11      146.99      159.30     43.00 o 
 -10   1  11       11.96      -11.97     32.26 o 
  -9   1  11       66.84      101.13     36.56 o 
  -8   1  11      470.31      540.51     61.00 o 
  -7   1  11       21.12       12.84     20.29 o 
  -6   1  11     8379.99     8095.63    161.26 o 
  -5   1  11       24.20       -1.43     21.61 o 
  -4   1  11     1338.29     1256.55     48.08 o 
  -3   1  11       23.54       36.86     17.97 o 
  -2   1  11     1493.26     1267.99     43.96 o 
  -1   1  11      821.73      868.26     29.65 o 
   0   1  11     1582.45     1328.08     42.47 o 
   1   1  11     1275.66     1315.51     45.69 o 
   2   1  11       10.64        8.33     32.95 o 
   3   1  11      650.12      705.19     30.27 o 
   4   1  11      302.56      269.39     23.79 o 
   5   1  11       18.60       -7.52     29.29 o 
   6   1  11     1684.21     1470.87    111.97 o 
   7   1  11        9.64       -8.55     29.53 o 
   8   1  11        3.39       14.59     23.13 o 
   9   1  11       61.42       59.79     29.69 o 
  10   1  11      474.03      355.66     44.22 o 
  11   1  11      111.60      121.02     45.47 o 
  12   1  11      323.82      343.20     56.87 o 
  13   1  11      226.01      156.33     46.56 o 
  14   1  11        0.18       56.02     52.68 o 
 -14   2  11      509.53      743.78    227.61 o 
 -13   2  11       65.60      117.73     63.06 o 
 -12   2  11       97.75      137.66     58.35 o 
 -11   2  11      701.82      664.21     67.19 o 
 -10   2  11        1.68        9.10     35.65 o 
  -9   2  11      344.61      355.13     45.00 o 
  -8   2  11      252.28      252.76     32.89 o 
  -7   2  11        0.08       14.86     26.45 o 
  -6   2  11      346.55      407.04     36.48 o 
  -5   2  11      362.30      357.41     40.75 o 
  -4   2  11        2.72       15.60     22.99 o 
  -3   2  11      563.15      529.08     43.93 o 
  -2   2  11     2020.02     1827.37     51.32 o 
  -1   2  11     2492.16     2397.55     68.75 o 
   0   2  11     2669.89     2721.79    185.83 o 
   1   2  11      281.42      287.03     38.56 o 
   2   2  11        3.29      -40.71     27.14 o 
   3   2  11     3904.13     3646.02     88.35 o 
   4   2  11      449.61      518.64     27.97 o 
   5   2  11      594.81      526.64     29.55 o 
   6   2  11     1193.63     1250.30     47.28 o 
   7   2  11      352.98      277.11     75.74 o 
   8   2  11     1945.58     1744.01    265.06 o 
   9   2  11       43.24       29.52     29.50 o 
  10   2  11      344.24      362.60     44.65 o 
  11   2  11      500.64      524.78     52.89 o 
  12   2  11       21.93       -1.86     56.51 o 
  13   2  11      204.56      231.92    116.84 o 
  14   2  11       76.78       72.74    106.42 o 
 -13   3  11      245.09      273.25     86.48 o 
 -12   3  11      894.06      868.94     95.30 o 
 -11   3  11      491.00      511.05     66.87 o 
 -10   3  11       43.52       49.46     44.47 o 
  -9   3  11       54.50       -8.67     37.10 o 
  -8   3  11      352.01      354.02     52.41 o 
  -7   3  11       27.80       75.56     31.66 o 
  -6   3  11      161.71      159.63     36.95 o 
  -5   3  11      297.91      340.30     37.26 o 
  -4   3  11       66.02       68.79     24.70 o 
  -3   3  11      909.49      879.02     40.84 o 
  -2   3  11        1.64      -17.25     17.52 o 
  -1   3  11     2446.96     2223.17     76.69 o 
   0   3  11     4986.14     5005.98    143.11 o 
   1   3  11      466.49      425.11     40.55 o 
   2   3  11     1075.41     1133.54     52.49 o 
   3   3  11     4920.63     4648.15    111.48 o 
   4   3  11       55.43       83.14     20.49 o 
   5   3  11      839.72      883.07     78.96 o 
   6   3  11        1.59       30.52     29.44 o 
   7   3  11       11.29        2.06     34.31 o 
   8   3  11       14.85       20.12     31.03 o 
   9   3  11      768.54      824.29     96.82 o 
  10   3  11       42.39       25.23     44.47 o 
  11   3  11       96.84      134.09     65.68 o 
  12   3  11      151.56       76.97    103.02 o 
  13   3  11      331.36      351.94    135.17 o 
 -12   4  11       53.68       13.49     47.16 o 
 -11   4  11        0.02      -24.47     75.74 o 
 -10   4  11        5.75      -10.84     51.39 o 
  -9   4  11      240.69      303.95     57.83 o 
  -8   4  11      851.14      809.67     71.76 o 
  -7   4  11       42.89        5.86     37.63 o 
  -6   4  11       90.92      190.38     45.29 o 
  -5   4  11        4.80       56.27     28.68 o 
  -4   4  11     3980.90     3480.28    127.48 o 
  -3   4  11     3806.32     3718.40    106.66 o 
  -2   4  11      848.88      882.58     48.08 o 
  -1   4  11      465.88      427.99     45.21 o 
   0   4  11      267.94      301.17     35.83 o 
   1   4  11       32.50       93.01     41.57 o 
   2   4  11       36.48       65.49     30.25 o 
   3   4  11      217.04      271.23     37.83 o 
   4   4  11     1088.52     1039.80     59.85 o 
   5   4  11      144.74       76.00     85.51 o 
   6   4  11      658.11      716.50    127.43 o 
   7   4  11      603.18      641.69     83.83 o 
   8   4  11     1228.26     1299.03    132.37 o 
   9   4  11       83.39       91.95     63.77 o 
  10   4  11      169.60      141.66    123.85 o 
  11   4  11       52.95      128.69    106.11 o 
  12   4  11        3.03      -94.69     89.00 o 
 -11   5  11       57.38      121.54     59.22 o 
 -10   5  11      219.66      185.76     74.73 o 
  -9   5  11      414.15      409.80     65.55 o 
  -8   5  11        3.08       53.70     47.60 o 
  -7   5  11       79.37       92.11     66.38 o 
  -6   5  11        0.15       60.42     43.43 o 
  -5   5  11     1515.65     1351.96     86.39 o 
  -4   5  11        2.62        6.90     39.96 o 
  -3   5  11      580.74      507.92     59.72 o 
  -2   5  11       77.91       32.43     27.40 o 
  -1   5  11     3815.85     3732.51    213.67 o 
   0   5  11     2494.52     2516.47     94.11 o 
   1   5  11       29.27       62.34     47.53 o 
   2   5  11        9.54       18.21     47.08 o 
   3   5  11       23.63       21.54    136.54 o 
   4   5  11      659.22      729.96    140.87 o 
   5   5  11      122.85       88.46     77.65 o 
   6   5  11       87.14      149.29     66.34 o 
   7   5  11        0.00       21.81     54.29 o 
   8   5  11        9.37       46.38     64.48 o 
   9   5  11       32.14      -23.25     66.16 o 
  10   5  11       62.90      -19.20     89.62 o 
  11   5  11       49.69      -25.47    102.10 o 
  -9   6  11      210.52      203.67     67.97 o 
  -8   6  11      120.21      231.42     62.84 o 
  -7   6  11       23.16       21.20     51.56 o 
  -6   6  11        0.53      -11.20     45.89 o 
  -5   6  11       87.24       -1.73     46.17 o 
  -4   6  11      192.40      196.97     59.04 o 
  -3   6  11     1039.94      979.97     81.66 o 
  -2   6  11       74.84      141.58     59.04 o 
  -1   6  11        6.60       53.64     42.24 o 
   0   6  11       10.43       20.02     40.82 o 
   1   6  11       35.92      122.39     46.53 o 
   2   6  11       62.32       34.49     53.65 o 
   3   6  11      235.10      330.40     71.20 o 
   4   6  11      138.12      179.40     66.67 o 
   5   6  11      415.70      543.46     90.01 o 
   6   6  11       35.01       46.94     63.71 o 
   7   6  11       76.46       16.96     74.21 o 
   8   6  11      208.62       70.70     72.06 o 
   9   6  11       19.73      174.63    111.30 o 
  -6   7  11       34.76      -47.95     51.51 o 
  -5   7  11      110.46       55.89     56.22 o 
  -4   7  11        5.03       31.96     54.72 o 
  -3   7  11      386.89      413.58     85.82 o 
  -2   7  11        3.99       92.95     93.08 o 
  -1   7  11      130.43      180.55    105.13 o 
   0   7  11      261.12       79.46    101.84 o 
   1   7  11       88.18       39.01     63.02 o 
   2   7  11       24.44        6.59     62.88 o 
   3   7  11      124.94       66.00     63.73 o 
   4   7  11      324.83      277.07     82.08 o 
   5   7  11      669.54      918.60    136.92 o 
   6   7  11      216.89      174.60     84.23 o 
 -14   0  12      480.67      403.61    110.22 o 
 -12   0  12       10.69      181.63     80.89 o 
 -10   0  12     3661.43     3716.93    231.12 o 
  -8   0  12      260.79      303.83     47.61 o 
  -6   0  12      350.61      363.56     42.28 o 
  -4   0  12     7233.92     6761.48    172.42 o 
  -2   0  12     5090.50     4738.98    149.82 o 
   0   0  12      114.65       86.88     29.79 o 
   2   0  12      801.49      800.91     74.84 o 
   4   0  12     1218.83     1121.69     93.62 o 
   6   0  12     4777.49     4540.37    169.02 o 
   8   0  12     6383.95     6167.80    222.53 o 
  10   0  12     1184.38     1418.06     90.48 o 
  12   0  12      542.67      534.40     78.73 o 
  14   0  12       16.67       12.11     59.46 o 
 -14   1  12      430.78      565.66    114.30 o 
 -13   1  12     2773.69     2802.68    155.83 o 
 -12   1  12        6.07        8.91     45.34 o 
 -11   1  12     1487.06     1440.49     84.49 o 
 -10   1  12        7.40       51.35     41.36 o 
  -9   1  12       28.83        8.64     41.70 o 
  -8   1  12      111.85      121.58     36.46 o 
  -7   1  12     1089.11     1028.53     42.24 o 
  -6   1  12     2280.23     2256.00     61.01 o 
  -5   1  12      124.55      116.46     25.08 o 
  -4   1  12      240.34      311.11     25.45 o 
  -3   1  12      261.06      437.83     26.44 o 
  -2   1  12     1363.37     1579.27     49.84 o 
  -1   1  12     5919.53     5603.97    109.45 o 
   0   1  12     1837.33     1786.94     44.34 o 
   1   1  12     1229.69     1091.99     55.05 o 
   2   1  12     1224.27     1128.64     51.56 o 
   3   1  12      773.96      771.08     32.35 o 
   4   1  12      652.71      635.54     32.32 o 
   5   1  12     4058.65     4022.76    100.91 o 
   6   1  12      767.10      819.32     41.73 o 
   7   1  12      540.07      590.35     42.09 o 
   8   1  12      324.46      335.23     32.40 o 
   9   1  12      566.03      556.62     47.11 o 
  10   1  12        4.49        0.57     29.89 o 
  11   1  12        2.47       -9.29     34.17 o 
  12   1  12       70.74       85.49     45.65 o 
  13   1  12      242.14      300.65     51.25 o 
  14   1  12      155.79       70.87     57.08 o 
 -14   2  12      943.29      926.61    107.18 o 
 -13   2  12     1453.61     1706.08    281.48 o 
 -12   2  12      139.01      168.49     49.53 o 
 -11   2  12      176.56      232.00     52.79 o 
 -10   2  12      163.47      144.27     51.51 o 
  -9   2  12       85.02       38.65     39.38 o 
  -8   2  12       34.66       30.27     26.44 o 
  -7   2  12      288.43      370.06     60.69 o 
  -6   2  12        5.58        8.60     16.00 o 
  -5   2  12      197.83      194.44     33.42 o 
  -4   2  12     1466.45     1430.00     56.71 o 
  -3   2  12     1031.37     1261.00     52.12 o 
  -2   2  12     6577.04     6373.00    130.16 o 
  -1   2  12       26.75       43.48     20.80 o 
   0   2  12     3117.72     3175.97    100.75 o 
   1   2  12     9508.79     8876.02    224.26 o 
   2   2  12      438.56      506.98     50.37 o 
   3   2  12     1312.33     1237.17     41.32 o 
   4   2  12     1334.61     1478.48     55.47 o 
   5   2  12      167.26      121.89     20.91 o 
   6   2  12      153.47       95.08     22.36 o 
   7   2  12     1095.68     1068.19     61.07 o 
   8   2  12     1441.12     1415.23     73.40 o 
   9   2  12        6.35      -32.21     21.47 o 
  10   2  12       34.50       25.15     32.62 o 
  11   2  12      540.51      557.76     68.31 o 
  12   2  12      192.45      132.55     67.07 o 
  13   2  12        5.74      -69.92     59.44 o 
  14   2  12       29.05      -76.73     93.90 o 
 -13   3  12      227.12      245.72     62.26 o 
 -12   3  12      151.14      178.68     70.59 o 
 -11   3  12     2940.63     2704.47    136.24 o 
 -10   3  12      487.11      528.29     55.63 o 
  -9   3  12      178.53      137.02     46.38 o 
  -8   3  12     2095.51     2216.72    131.44 o 
  -7   3  12     5050.70     4802.49    132.42 o 
  -6   3  12       42.72       55.24     40.53 o 
  -5   3  12       69.82       59.24     27.96 o 
  -4   3  12      151.39       84.79     23.21 o 
  -3   3  12      124.98      108.38     27.13 o 
  -2   3  12      141.98      142.49     22.71 o 
  -1   3  12      135.38      201.07     30.14 o 
   0   3  12      551.17      565.94     83.66 o 
   1   3  12     1380.27     1365.83     51.07 o 
   2   3  12        7.53       25.90     22.75 o 
   3   3  12       45.83       62.80     18.66 o 
   4   3  12     5885.50     5672.23    117.15 o 
   5   3  12      365.78      282.87     35.81 o 
   6   3  12        1.56       29.16     40.06 o 
   7   3  12      408.07      436.29     67.19 o 
   8   3  12      123.22      156.39     62.60 o 
   9   3  12       27.50       38.24    130.88 o 
  10   3  12      157.98      167.91     53.88 o 
  11   3  12       37.09       -1.82     47.63 o 
  12   3  12      379.41      574.97    144.56 o 
  13   3  12        2.85      -43.31     89.58 o 
 -12   4  12      159.23      136.85     51.94 o 
 -11   4  12        1.97      -51.64     54.62 o 
 -10   4  12      720.34      620.13     73.00 o 
  -9   4  12     1322.13     1296.34     88.86 o 
  -8   4  12        0.33       -7.00     42.00 o 
  -7   4  12       34.49       79.28     43.41 o 
  -6   4  12      225.25      310.02     52.50 o 
  -5   4  12        0.01       12.94     28.35 o 
  -4   4  12     1052.78     1087.39     58.11 o 
  -3   4  12      177.06      271.12     36.61 o 
  -2   4  12      160.21      132.30     27.60 o 
  -1   4  12      246.90      266.66     33.64 o 
   0   4  12       12.72       23.42     26.50 o 
   1   4  12     1063.77     1002.58     56.13 o 
   2   4  12     1244.43     1219.13     62.11 o 
   3   4  12     1220.91     1090.02    187.63 o 
   4   4  12      411.35      377.19     79.70 o 
   5   4  12        5.72      -27.16     96.08 o 
   6   4  12      114.50      125.67     61.00 o 
   7   4  12      165.14      118.10     67.90 o 
   8   4  12      382.93      491.65     86.00 o 
   9   4  12      253.52      240.81     72.15 o 
  10   4  12      157.37      206.75     81.82 o 
  11   4  12      305.20      375.48    128.90 o 
  12   4  12      379.24      406.47    136.16 o 
 -11   5  12      229.80      176.05     64.10 o 
 -10   5  12      221.87      266.16     63.26 o 
  -9   5  12        2.38       58.01     51.64 o 
  -8   5  12        1.99       52.36     49.19 o 
  -7   5  12      998.97      894.66     80.29 o 
  -6   5  12       58.98       26.59     56.46 o 
  -5   5  12     1333.56     1335.65     97.78 o 
  -4   5  12        4.42      -19.33     40.70 o 
  -3   5  12      590.89      648.73     65.83 o 
  -2   5  12      849.32      836.59     57.35 o 
  -1   5  12        0.86       48.31     28.35 o 
   0   5  12      172.03      151.63     36.36 o 
   1   5  12      887.00      867.41     81.12 o 
   2   5  12      164.04      202.74     55.86 o 
   3   5  12      219.20      258.96    107.24 o 
   4   5  12      218.21      297.46     65.77 o 
   5   5  12       92.49      149.44     70.50 o 
   6   5  12        1.28      -30.72     63.67 o 
   7   5  12      269.68      326.40    100.55 o 
   8   5  12      184.10      188.15     73.79 o 
   9   5  12      541.33      398.99    146.58 o 
  10   5  12        8.58       60.13     74.39 o 
  11   5  12      201.04       49.28    102.47 o 
  -9   6  12       10.04      -39.19     51.25 o 
  -8   6  12      563.66      604.69     79.06 o 
  -7   6  12       33.51       27.82     49.55 o 
  -6   6  12      140.04      143.98     56.28 o 
  -5   6  12      165.54      160.94     70.55 o 
  -4   6  12        0.14        6.98     44.39 o 
  -3   6  12     1631.47     1450.50    101.51 o 
  -2   6  12      499.63      355.65     75.40 o 
  -1   6  12      165.45      217.89     52.37 o 
   0   6  12       77.39      139.40     75.61 o 
   1   6  12      231.46      206.44     67.73 o 
   2   6  12        0.20      -18.85     48.18 o 
   3   6  12     1591.60     1565.45    248.79 o 
   4   6  12      945.18      843.23    137.33 o 
   5   6  12        4.64       15.31     58.86 o 
   6   6  12      298.60      375.56     84.14 o 
   7   6  12      698.47      785.83    108.10 o 
   8   6  12        5.44       33.78     77.84 o 
   9   6  12      409.65      160.96    117.10 o 
  -6   7  12        0.93      107.54     57.30 o 
  -5   7  12      131.61      217.06     69.27 o 
  -4   7  12      120.58      111.00     57.34 o 
  -3   7  12        1.08       11.41     94.93 o 
  -2   7  12      289.69      107.95    102.54 o 
  -1   7  12       42.92      167.56     97.25 o 
   0   7  12       52.60       49.36     91.21 o 
   1   7  12      115.84      134.36     69.86 o 
   2   7  12        8.70       13.41     50.06 o 
   3   7  12        5.69       17.07     62.30 o 
   4   7  12      152.65       66.85     68.65 o 
   5   7  12       21.32       70.98     72.46 o 
 -13   0  13       12.54       65.15     72.38 o 
 -11   0  13      103.59      101.72     72.17 o 
  -9   0  13     3723.51     3244.91    137.60 o 
  -7   0  13      577.20      482.27     51.42 o 
  -5   0  13      413.58      480.88     36.42 o 
  -3   0  13      379.82      539.45     43.41 o 
  -1   0  13    19828.27    18216.73    415.55 o 
   1   0  13     7311.57     7110.91    172.18 o 
   3   0  13       74.67      177.47     49.86 o 
   5   0  13      271.47      366.04     46.58 o 
   7   0  13     1927.53     2053.29    105.99 o 
   9   0  13       52.88       55.51     44.89 o 
  11   0  13     2260.36     2245.72    148.69 o 
  13   0  13      195.10      167.59     65.98 o 
 -14   1  13      572.82      796.93    101.64 o 
 -13   1  13      283.23      410.80    165.86 o 
 -12   1  13       18.33       33.47     48.37 o 
 -11   1  13      438.25      402.91     68.81 o 
 -10   1  13       56.12       40.04     38.32 o 
  -9   1  13       55.98       28.09     35.16 o 
  -8   1  13     1466.37     1376.76     64.70 o 
  -7   1  13      352.01      333.38     28.07 o 
  -6   1  13     7900.62     7458.49    172.14 o 
  -5   1  13     1431.26     1546.45     68.16 o 
  -4   1  13       47.29       58.99     20.01 o 
  -3   1  13       55.92       24.72     27.51 o 
  -2   1  13     2035.85     2153.02     61.14 o 
  -1   1  13     1198.40     1080.20     39.08 o 
   0   1  13      368.66      362.27     20.02 o 
   1   1  13      143.41      134.71     35.82 o 
   2   1  13     3269.94     3388.65    103.01 o 
   3   1  13      568.56      652.20     43.46 o 
   4   1  13        1.44       10.39     23.95 o 
   5   1  13     1421.94     1411.10     50.81 o 
   6   1  13     1153.21     1313.25     57.08 o 
   7   1  13      499.10      500.98     51.56 o 
   8   1  13      188.35      181.03     53.43 o 
   9   1  13      414.10      462.41     44.96 o 
  10   1  13     1218.30     1215.34     66.91 o 
  11   1  13      242.63      231.58     46.83 o 
  12   1  13     1059.95     1111.85     96.85 o 
  13   1  13     1383.34     1410.21     98.60 o 
  14   1  13      236.27      139.42     58.66 o 
 -14   2  13     1069.47     1225.45    165.41 o 
 -13   2  13       24.01       58.11     56.67 o 
 -12   2  13      533.37      514.21     64.53 o 
 -11   2  13        9.50       70.08     41.77 o 
 -10   2  13      889.26      782.38     69.12 o 
  -9   2  13     4517.90     4325.15    113.07 o 
  -8   2  13      195.00      205.97     32.25 o 
  -7   2  13      480.54      391.89     40.72 o 
  -6   2  13        1.81        4.23     22.14 o 
  -5   2  13       58.52       28.69     27.29 o 
  -4   2  13     3695.22     3602.95     99.87 o 
  -3   2  13      654.77      692.26     40.50 o 
  -2   2  13     2272.80     2257.78     65.46 o 
  -1   2  13      574.15      524.49     34.79 o 
   0   2  13      854.31      933.22     52.49 o 
   1   2  13        6.57       11.93     31.09 o 
   2   2  13     2662.68     2982.17    148.11 o 
   3   2  13     3711.88     3532.87    109.12 o 
   4   2  13      171.53      198.56     21.48 o 
   5   2  13     1166.66     1116.51     59.49 o 
   6   2  13       45.17       19.22     20.12 o 
   7   2  13      239.45      297.37     43.29 o 
   8   2  13     1471.31     1405.11     74.42 o 
   9   2  13      242.74      217.45     38.64 o 
  10   2  13       72.00       79.06     45.31 o 
  11   2  13      675.41      705.15     74.27 o 
  12   2  13      427.31      323.77    192.62 o 
  13   2  13     1428.33     1290.77    122.53 o 
  14   2  13       51.45      -86.65     91.67 o 
 -13   3  13      330.69      326.46     96.51 o 
 -12   3  13      279.87      252.70     60.14 o 
 -11   3  13      828.34      837.89     67.66 o 
 -10   3  13       14.59       -5.19     38.04 o 
  -9   3  13     2551.66     2459.77    111.05 o 
  -8   3  13      645.11      626.87     63.56 o 
  -7   3  13      193.28      246.17     37.28 o 
  -6   3  13       68.31       59.31     27.88 o 
  -5   3  13      139.67       70.60     29.76 o 
  -4   3  13     1449.11     1581.42     65.57 o 
  -3   3  13     1798.19     1667.80     52.71 o 
  -2   3  13      375.29      401.19     29.49 o 
  -1   3  13      588.31      590.00     38.31 o 
   0   3  13       53.26       22.74     21.14 o 
   1   3  13       42.34       46.74     20.98 o 
   2   3  13     1988.13     1997.17     72.41 o 
   3   3  13      394.01      411.80     33.95 o 
   4   3  13        1.94      -26.37     17.58 o 
   5   3  13      141.09       92.60     48.16 o 
   6   3  13       73.65       80.44     50.46 o 
   7   3  13      233.39      207.69     62.54 o 
   8   3  13        0.34       -1.98     50.81 o 
   9   3  13       71.92       54.17     61.91 o 
  10   3  13      525.85      556.08    120.19 o 
  11   3  13       17.82       14.14     50.69 o 
  12   3  13       90.98      112.18    109.85 o 
  13   3  13      161.58      -32.34    101.99 o 
 -12   4  13       15.29       10.24     46.13 o 
 -11   4  13       89.02      105.75     56.20 o 
 -10   4  13        0.11      -15.58     45.05 o 
  -9   4  13       42.60       65.92     46.67 o 
  -8   4  13        1.23       33.18     41.85 o 
  -7   4  13      309.46      334.72     54.27 o 
  -6   4  13       58.57       35.78     39.51 o 
  -5   4  13       77.04       73.45     31.75 o 
  -4   4  13     2497.09     2460.26    106.85 o 
  -3   4  13     6411.56     6057.53    157.62 o 
  -2   4  13      141.74      127.32     27.48 o 
  -1   4  13      284.60      238.42     38.70 o 
   0   4  13      198.43      175.42     32.75 o 
   1   4  13      334.42      373.63     35.33 o 
   2   4  13      284.88      252.51     35.29 o 
   3   4  13       19.35      -20.56     41.96 o 
   4   4  13      762.33      707.73     76.89 o 
   5   4  13     1262.56     1197.33    100.06 o 
   6   4  13      111.10      163.28     69.22 o 
   7   4  13      452.11      560.92     83.75 o 
   8   4  13     1835.66     1833.21    140.14 o 
   9   4  13      520.04      639.35    121.75 o 
  10   4  13       52.75       39.39     68.10 o 
  11   4  13        3.33       26.51     67.27 o 
  12   4  13        0.64       18.86     93.44 o 
 -11   5  13      237.24      202.11     66.90 o 
 -10   5  13      530.47      535.46     75.24 o 
  -9   5  13      542.36      537.60     73.60 o 
  -8   5  13       15.17       17.99     46.58 o 
  -7   5  13       12.87      -53.41     42.65 o 
  -6   5  13       86.51       71.58     45.18 o 
  -5   5  13      202.33      172.55     49.63 o 
  -4   5  13       32.09      -19.01     40.85 o 
  -3   5  13      837.48      689.79     54.14 o 
  -2   5  13      685.94      615.72     57.39 o 
  -1   5  13       67.88       17.19     30.76 o 
   0   5  13      626.76      685.20     53.21 o 
   1   5  13      272.29      284.53     57.51 o 
   2   5  13       17.97        7.22     46.49 o 
   3   5  13      109.15       54.65     51.52 o 
   4   5  13      896.64      896.93     93.68 o 
   5   5  13      569.54      577.74     84.68 o 
   6   5  13      118.46      181.92    178.77 o 
   7   5  13      162.70      131.06     66.04 o 
   8   5  13        0.34       36.72     80.32 o 
   9   5  13       36.27      -16.28     65.05 o 
  10   5  13      128.89      145.03     80.26 o 
  -9   6  13      190.74      243.16     68.26 o 
  -8   6  13        0.47       10.01     52.86 o 
  -7   6  13      529.75      526.20     75.12 o 
  -6   6  13       51.96       41.01     67.55 o 
  -5   6  13      420.73      412.09     68.02 o 
  -4   6  13       18.09       15.75     45.91 o 
  -3   6  13     1103.51     1173.11    104.45 o 
  -2   6  13      431.12      533.14    147.91 o 
  -1   6  13      276.55      221.38     50.45 o 
   0   6  13      117.18      184.48     63.06 o 
   1   6  13     1123.30      980.81     78.11 o 
   2   6  13     1546.17     1397.51    274.92 o 
   3   6  13      138.97       88.27     58.15 o 
   4   6  13        0.87       40.14     56.04 o 
   5   6  13       26.17       66.82     93.63 o 
   6   6  13      271.56      211.02     74.12 o 
   7   6  13      253.50      236.55     83.18 o 
   8   6  13       89.07       42.18     85.29 o 
  -5   7  13       33.80       65.43     56.75 o 
  -4   7  13       29.94      190.11     74.09 o 
  -3   7  13       60.69       38.07     64.80 o 
  -2   7  13        7.37      -73.12     88.56 o 
  -1   7  13      436.94      334.24    120.49 o 
   0   7  13       13.36      -27.45     91.10 o 
   1   7  13      114.35       38.76     61.32 o 
   2   7  13       31.49      -35.43     48.86 o 
   3   7  13      257.17      319.11     80.29 o 
   4   7  13      158.56      108.24    103.74 o 
   5   7  13       90.72       22.19    121.08 o 
 -14   0  14      148.46      122.53     92.14 o 
 -12   0  14      411.12      458.70    106.13 o 
 -10   0  14     1404.69     1308.23    136.46 o 
  -8   0  14     2069.28     2081.25    101.11 o 
  -6   0  14        0.37        1.04     27.17 o 
  -4   0  14      920.85     1018.31     69.79 o 
  -2   0  14    17762.62    17531.31    489.07 o 
   0   0  14     1106.14     1163.18     45.60 o 
   2   0  14     6871.99     6810.69    307.78 o 
   4   0  14      121.46       84.19     46.90 o 
   6   0  14     8977.94     9058.74    296.68 o 
   8   0  14       84.62       28.67     91.26 o 
  10   0  14     1861.22     1917.57    116.18 o 
  12   0  14      221.61      191.33     63.89 o 
  14   0  14     1021.06      925.57    104.83 o 
 -14   1  14       42.59       57.33     80.42 o 
 -13   1  14     1071.57     1021.81    119.17 o 
 -12   1  14       51.62       61.24     51.75 o 
 -11   1  14      171.90      138.54     94.20 o 
 -10   1  14      298.34      215.76     53.32 o 
  -9   1  14      801.32      779.75     95.10 o 
  -8   1  14      269.78      262.11     38.46 o 
  -7   1  14       57.42      108.06     30.24 o 
  -6   1  14     1485.69     1406.87     57.54 o 
  -5   1  14      635.16      707.10     69.27 o 
  -4   1  14     4387.70     4345.42     97.01 o 
  -3   1  14     1351.31     1555.27     52.89 o 
  -2   1  14      493.07      549.61     31.34 o 
  -1   1  14        8.11      -16.58     15.62 o 
   0   1  14     8138.39     8240.59    154.63 o 
   1   1  14     3530.74     3536.57     89.03 o 
   2   1  14     2038.01     1897.03     71.24 o 
   3   1  14     2815.65     2312.70     81.94 o 
   4   1  14        0.19       -2.22     24.42 o 
   5   1  14     1217.64     1128.53     45.91 o 
   6   1  14       42.08       94.47     24.65 o 
   7   1  14       21.23       34.24     22.01 o 
   8   1  14      105.75       85.65     37.45 o 
   9   1  14      170.62      181.45     47.07 o 
  10   1  14      224.17      244.52     42.03 o 
  11   1  14      779.68      817.33     60.87 o 
  12   1  14      267.29      305.87     56.48 o 
  13   1  14      422.88      478.76     69.61 o 
  14   1  14      181.17      229.95     62.95 o 
 -14   2  14        4.80       47.33     66.73 o 
 -13   2  14     1355.11     1285.39    116.57 o 
 -12   2  14      430.75      357.31     81.38 o 
 -11   2  14      528.63      546.58     64.40 o 
 -10   2  14        0.27        9.74     35.15 o 
  -9   2  14      236.88      179.70     34.62 o 
  -8   2  14      254.80      242.60     39.48 o 
  -7   2  14      811.59      699.77     42.39 o 
  -6   2  14      202.12      246.28     29.44 o 
  -5   2  14       53.55       24.03     22.05 o 
  -4   2  14     3270.12     3059.71     79.04 o 
  -3   2  14     3613.63     3447.01    133.43 o 
  -2   2  14     4836.42     5028.09    133.75 o 
  -1   2  14     4386.34     4722.75    114.72 o 
   0   2  14     1265.75     1206.71     44.49 o 
   1   2  14     5654.36     5225.55    146.26 o 
   2   2  14        3.16       15.38     23.55 o 
   3   2  14     1025.01      912.89     49.91 o 
   4   2  14     1207.13     1166.44     42.00 o 
   5   2  14      652.13      654.84     34.28 o 
   6   2  14      446.39      454.72     31.76 o 
   7   2  14      953.03      972.50     57.67 o 
   8   2  14      306.72      281.80     41.07 o 
   9   2  14      211.55      241.68     51.86 o 
  10   2  14      444.80      430.92     62.78 o 
  11   2  14       18.68       22.70     47.44 o 
  12   2  14       22.23       40.99     61.31 o 
  13   2  14      244.54      280.63     80.62 o 
 -13   3  14       33.31       33.26     52.29 o 
 -12   3  14       52.86       16.04     49.52 o 
 -11   3  14       30.31       79.35     43.97 o 
 -10   3  14       73.77       15.34     38.27 o 
  -9   3  14      231.66      256.23     59.26 o 
  -8   3  14      311.72      339.65     58.41 o 
  -7   3  14       49.97       77.36     32.87 o 
  -6   3  14        2.99      -12.64     39.77 o 
  -5   3  14       24.33       43.05     23.10 o 
  -4   3  14     1189.21     1123.71     58.59 o 
  -3   3  14      205.01      190.19     22.98 o 
  -2   3  14      222.77      185.76     26.02 o 
  -1   3  14      421.19      362.24     38.53 o 
   0   3  14     2451.36     2200.35     87.04 o 
   1   3  14      139.21      137.13     23.48 o 
   2   3  14      618.51      620.08     36.44 o 
   3   3  14       81.92       64.09     28.79 o 
   4   3  14     1914.19     1783.18     57.31 o 
   5   3  14      252.78      209.77     56.42 o 
   6   3  14      348.75      306.56     64.06 o 
   7   3  14       17.71       24.55     47.76 o 
   8   3  14       14.47       75.09     53.92 o 
   9   3  14      346.29      332.11     76.87 o 
  10   3  14      428.59      508.19     89.78 o 
  11   3  14      268.09      298.72     91.16 o 
  12   3  14      424.10      524.53    165.90 o 
  13   3  14      135.58      178.30    122.12 o 
 -12   4  14        7.82      -55.86     43.12 o 
 -11   4  14      395.61      375.91     63.83 o 
 -10   4  14       16.99       14.62     54.86 o 
  -9   4  14     1080.36     1104.54    112.02 o 
  -8   4  14     1058.25      927.39     76.30 o 
  -7   4  14      624.98      710.46     68.63 o 
  -6   4  14       18.56       13.88     39.76 o 
  -5   4  14     1579.93     1546.91     92.54 o 
  -4   4  14      416.30      442.52     42.37 o 
  -3   4  14      302.20      315.63     39.79 o 
  -2   4  14      109.28       97.09     28.77 o 
  -1   4  14      507.87      615.06     44.43 o 
   0   4  14     1698.58     1571.11     66.82 o 
   1   4  14     1932.65     1802.66     66.45 o 
   2   4  14      292.38      193.09     51.13 o 
   3   4  14     1232.16     1186.89     92.40 o 
   4   4  14     1144.89     1119.96     93.63 o 
   5   4  14       10.15       80.08     51.04 o 
   6   4  14      102.88       58.75     50.67 o 
   7   4  14      340.11      386.00     77.06 o 
   8   4  14      161.17      147.50     68.49 o 
   9   4  14       60.31       95.31     66.82 o 
  10   4  14        1.47       11.28     61.27 o 
  11   4  14      367.46      395.51     95.25 o 
  12   4  14      100.85      305.82    128.26 o 
 -10   5  14      346.87      322.52     69.14 o 
  -9   5  14       19.28       -7.35     64.82 o 
  -8   5  14      133.28      128.37     50.24 o 
  -7   5  14      129.37      170.89     54.03 o 
  -6   5  14        5.18      -39.44     39.52 o 
  -5   5  14      289.97      296.44     81.61 o 
  -4   5  14        1.93       -1.29     40.94 o 
  -3   5  14       15.47      117.77     36.89 o 
  -2   5  14      470.88      483.51     82.78 o 
  -1   5  14      513.44      557.89     51.60 o 
   0   5  14     1279.80     1380.86     70.72 o 
   1   5  14     1251.10     1235.75     94.20 o 
   2   5  14      813.40      831.38     82.63 o 
   3   5  14     1020.62      928.96     89.21 o 
   4   5  14       53.87       45.94     54.39 o 
   5   5  14      148.22      251.25    134.43 o 
   6   5  14       17.70      -13.33     54.38 o 
   7   5  14        0.54       72.25     60.84 o 
   8   5  14      137.12      128.14     68.97 o 
   9   5  14      305.88      384.15     88.89 o 
  10   5  14       32.69       59.18     95.71 o 
  -8   6  14        5.93      -33.79     50.15 o 
  -7   6  14        2.04       33.22     54.65 o 
  -6   6  14      205.05      255.22     64.28 o 
  -5   6  14      410.68      402.59     67.65 o 
  -4   6  14      540.59      538.50     71.19 o 
  -3   6  14      248.66      179.48     85.60 o 
  -2   6  14       51.10       20.22     52.73 o 
  -1   6  14      308.68      299.31     57.57 o 
   0   6  14        1.41        1.60     52.45 o 
   1   6  14      844.56      847.16     75.04 o 
   2   6  14      468.25      565.23     81.75 o 
   3   6  14       91.04      176.91     66.49 o 
   4   6  14       85.51        1.72     55.32 o 
   5   6  14       22.68      125.27     65.72 o 
   6   6  14      103.01      165.07     95.16 o 
   7   6  14      265.49      230.22     82.43 o 
   8   6  14      389.35      395.14     97.29 o 
  -5   7  14        0.94       23.17     58.01 o 
  -4   7  14      268.57      261.74     81.45 o 
  -3   7  14       23.51       35.82     65.49 o 
  -2   7  14       87.63      133.75     68.68 o 
  -1   7  14      444.83      471.02    128.25 o 
   0   7  14       43.89       -5.98     98.54 o 
   1   7  14        0.57       33.70     64.69 o 
   2   7  14        0.20       40.64     66.39 o 
   3   7  14      164.69      165.33     83.79 o 
   4   7  14       97.78       97.02     67.95 o 
   5   7  14      275.55      299.42    146.08 o 
 -13   0  15     1228.94     1156.24    151.21 o 
 -11   0  15      132.52      114.91     76.00 o 
  -9   0  15      700.26      706.72    103.03 o 
  -7   0  15        0.77       -4.11     38.82 o 
  -5   0  15      120.33       69.89     56.92 o 
  -3   0  15      485.11      530.36     44.93 o 
  -1   0  15     8417.36     8509.79    207.34 o 
   1   0  15     3939.75     3577.99    128.09 o 
   3   0  15     4792.58     3965.50    205.25 o 
   5   0  15    12376.12    12567.19    388.57 o 
   7   0  15      406.83      327.19     54.44 o 
   9   0  15      253.64      298.56     58.14 o 
  11   0  15      522.38      482.76     73.09 o 
  13   0  15        0.54      -51.07     54.42 o 
 -14   1  15      509.07      428.53    104.45 o 
 -13   1  15      935.31      914.92    101.18 o 
 -12   1  15       49.53      -20.68    101.77 o 
 -11   1  15      656.23      670.01    152.87 o 
 -10   1  15       25.55        4.76     35.81 o 
  -9   1  15      254.69      313.71     46.78 o 
  -8   1  15      721.80      779.09     51.53 o 
  -7   1  15     5538.47     5086.99    180.49 o 
  -6   1  15      121.54      203.45     31.20 o 
  -5   1  15        4.27      -26.11     30.45 o 
  -4   1  15      368.78      426.90     29.00 o 
  -3   1  15       41.79       30.65     20.15 o 
  -2   1  15       74.92       65.55     20.15 o 
  -1   1  15     2570.35     2429.41     65.70 o 
   0   1  15     5823.00     6072.11    119.27 o 
   1   1  15      157.23      191.33     24.26 o 
   2   1  15     4049.07     4027.83    119.79 o 
   3   1  15       63.37       58.44     26.57 o 
   4   1  15      115.48       80.31     27.91 o 
   5   1  15     2855.85     2667.89     94.78 o 
   6   1  15      124.88      168.02     27.18 o 
   7   1  15      856.56      960.94     49.04 o 
   8   1  15       95.09       58.18     25.88 o 
   9   1  15      534.10      570.62     47.74 o 
  10   1  15      969.54      924.32     60.87 o 
  11   1  15     2890.33     2776.18    121.63 o 
  12   1  15       63.80       97.85     63.87 o 
  13   1  15        1.62      -23.27     45.98 o 
  14   1  15       13.67       19.74     56.09 o 
 -13   2  15        6.84      -35.51     49.12 o 
 -12   2  15       22.52       82.07     54.66 o 
 -11   2  15      772.41      756.56     71.08 o 
 -10   2  15      335.62      358.31     48.62 o 
  -9   2  15      822.04      870.35     58.89 o 
  -8   2  15      135.90       98.94     27.86 o 
  -7   2  15     1648.74     1578.46     60.75 o 
  -6   2  15        6.18       -1.67     22.96 o 
  -5   2  15      217.78      175.96     27.84 o 
  -4   2  15     7037.77     7098.45    148.44 o 
  -3   2  15        0.12      -10.05     21.10 o 
  -2   2  15       30.36       25.49     16.31 o 
  -1   2  15     1153.47     1178.57     39.15 o 
   0   2  15     2215.61     2230.91     62.40 o 
   1   2  15      849.52      980.97     52.68 o 
   2   2  15     1393.60     1387.35     69.93 o 
   3   2  15     1287.57     1119.47     63.06 o 
   4   2  15       33.12       16.95     15.37 o 
   5   2  15     1195.80     1217.04     46.66 o 
   6   2  15      834.00      763.16     39.58 o 
   7   2  15       40.61       29.15     27.68 o 
   8   2  15     4981.35     4695.24    203.63 o 
   9   2  15       53.44       35.39     41.56 o 
  10   2  15       17.92       23.60     44.59 o 
  11   2  15     1017.86     1061.05    187.96 o 
  12   2  15        7.95       63.63     51.91 o 
  13   2  15        0.07       43.48     67.93 o 
 -13   3  15        5.64       64.20     63.43 o 
 -12   3  15       36.59       24.98     46.69 o 
 -11   3  15      984.85      935.46     69.98 o 
 -10   3  15      743.03      713.98     62.32 o 
  -9   3  15      575.11      572.35     54.84 o 
  -8   3  15      554.88      566.35     53.07 o 
  -7   3  15     2108.34     2116.78     82.72 o 
  -6   3  15       36.07       27.30     24.13 o 
  -5   3  15       15.61       20.69     27.74 o 
  -4   3  15      119.51       89.71     30.01 o 
  -3   3  15       38.02       15.36     18.61 o 
  -2   3  15       11.68       -4.01     21.00 o 
  -1   3  15      349.93      350.68     33.24 o 
   0   3  15       89.66      133.06     58.58 o 
   1   3  15      209.39      211.54     23.87 o 
   2   3  15        3.46      -48.26     34.67 o 
   3   3  15       48.96       39.47     38.42 o 
   4   3  15      263.14      163.39     33.95 o 
   5   3  15     4838.22     4536.08    192.57 o 
   6   3  15       32.19       38.47     49.17 o 
   7   3  15      135.71      154.42     75.05 o 
   8   3  15       24.73       -2.63     49.83 o 
   9   3  15       32.40       34.44     58.63 o 
  10   3  15       13.97       75.93     66.76 o 
  11   3  15       79.90       98.62     55.13 o 
  12   3  15       11.60       45.56     55.57 o 
  13   3  15       90.83       81.90    114.06 o 
 -12   4  15       70.77       59.36     52.61 o 
 -11   4  15        0.14        8.63     47.49 o 
 -10   4  15       15.19       -6.38     47.08 o 
  -9   4  15       20.41       34.59     46.42 o 
  -8   4  15      151.44      236.23     54.85 o 
  -7   4  15       36.75       37.31     51.89 o 
  -6   4  15      720.11      724.45     77.82 o 
  -5   4  15      273.47      249.16     38.31 o 
  -4   4  15      501.23      526.86     47.48 o 
  -3   4  15     1034.17      972.51     57.27 o 
  -2   4  15      145.59      171.23     33.55 o 
  -1   4  15      291.33      289.46     36.45 o 
   0   4  15      983.36      852.11    110.76 o 
   1   4  15       18.32       72.74     35.15 o 
   2   4  15      292.37      293.64     67.07 o 
   3   4  15       48.10        4.96     43.36 o 
   4   4  15      280.06      342.76     65.61 o 
   5   4  15      286.10      304.25     64.98 o 
   6   4  15     1206.47     1245.77    108.39 o 
   7   4  15      734.45      637.34     88.67 o 
   8   4  15      294.80      314.84     78.43 o 
   9   4  15      126.35      223.25     75.96 o 
  10   4  15        1.88     -101.44     73.36 o 
  11   4  15       17.28      -34.31     69.83 o 
  12   4  15       55.83      198.30    125.47 o 
 -10   5  15      118.07       95.34     66.33 o 
  -9   5  15       12.50      -71.67     47.78 o 
  -8   5  15        0.08      126.54     52.69 o 
  -7   5  15       56.96        6.76     56.03 o 
  -6   5  15      735.26      673.68     72.00 o 
  -5   5  15      440.69      356.99     60.83 o 
  -4   5  15      157.77      188.85     52.39 o 
  -3   5  15      629.54      578.76     59.39 o 
  -2   5  15       71.23       17.12     38.43 o 
  -1   5  15      604.63      690.64     52.58 o 
   0   5  15      402.71      424.81     47.26 o 
   1   5  15      242.25      229.12     57.83 o 
   2   5  15        0.22       12.29     46.70 o 
   3   5  15      461.11      651.29     83.60 o 
   4   5  15      874.84     1040.58    130.52 o 
   5   5  15      282.59      339.32     76.37 o 
   6   5  15      654.60      604.09     89.24 o 
   7   5  15      554.99      577.27     91.76 o 
   8   5  15       83.66      114.91     71.75 o 
   9   5  15       94.40       84.61     68.10 o 
  10   5  15      171.47      105.40     77.50 o 
  -8   6  15       11.59      -40.35     51.67 o 
  -7   6  15       11.74      -21.58     49.99 o 
  -6   6  15     1029.49     1005.28     91.74 o 
  -5   6  15        0.45       30.59     50.26 o 
  -4   6  15       54.75       75.97     77.42 o 
  -3   6  15      514.48      566.85     85.98 o 
  -2   6  15       20.86       29.59     43.80 o 
  -1   6  15      317.47      258.51     56.50 o 
   0   6  15      855.53      868.92    106.28 o 
   1   6  15       82.50      102.41     50.95 o 
   2   6  15      259.55      345.57     71.93 o 
   3   6  15      150.51       39.44     56.21 o 
   4   6  15        5.73       10.79     56.48 o 
   5   6  15       10.71       31.64     58.75 o 
   6   6  15      563.48      634.36    100.40 o 
   7   6  15      505.03      540.96    171.29 o 
   8   6  15      123.26      124.94     77.57 o 
  -5   7  15      379.78      342.78    147.45 o 
  -4   7  15       42.13       11.40    103.28 o 
  -3   7  15        0.03       -7.26     64.22 o 
  -2   7  15       65.87       82.12     69.18 o 
  -1   7  15       25.80       91.59    101.78 o 
   0   7  15        0.11      -67.92     91.13 o 
   1   7  15      747.04      813.74    104.70 o 
   2   7  15       17.89       90.97     70.90 o 
   3   7  15      132.41       74.64     65.12 o 
   4   7  15       52.57       11.75     66.06 o 
   5   7  15      255.43      147.15     76.43 o 
 -14   0  16      395.73      462.66    125.32 o 
 -12   0  16      133.90      138.35     79.29 o 
 -10   0  16     4972.88     4864.21    276.92 o 
  -8   0  16        0.05      -14.38     35.38 o 
  -6   0  16     3532.26     3546.39    181.64 o 
  -4   0  16      438.79      326.81     42.14 o 
  -2   0  16     7789.87     7330.21    222.09 o 
   0   0  16      342.49      390.18     29.30 o 
   2   0  16      344.50      588.90     74.77 o 
   4   0  16      742.41      718.22     82.28 o 
   6   0  16      436.71      570.99    105.08 o 
   8   0  16       89.15      162.22     49.94 o 
  10   0  16       59.55       46.25     50.85 o 
  12   0  16      335.61      464.30    132.43 o 
  14   0  16      156.59      337.16    127.81 o 
 -14   1  16      210.34      195.77     96.93 o 
 -13   1  16       24.21       15.61     52.96 o 
 -12   1  16      268.28      252.06    136.84 o 
 -11   1  16     1504.93     1418.95    118.52 o 
 -10   1  16       75.00       42.55     52.39 o 
  -9   1  16      937.07     1002.83     67.04 o 
  -8   1  16        8.37       -0.41     28.57 o 
  -7   1  16        1.94        6.27     35.11 o 
  -6   1  16       44.18       84.83     27.22 o 
  -5   1  16     2877.38     2736.65     73.66 o 
  -4   1  16       53.13       45.00     23.26 o 
  -3   1  16     1211.49     1385.02     50.62 o 
  -2   1  16     1289.29     1415.54     49.88 o 
  -1   1  16     1761.32     1759.51     53.87 o 
   0   1  16      238.01      337.61     19.68 o 
   1   1  16     1130.34     1148.93     40.32 o 
   2   1  16      696.84      800.10     47.86 o 
   3   1  16     2694.21     2557.43     90.33 o 
   4   1  16      156.27      160.49     32.20 o 
   5   1  16      477.66      416.90     47.48 o 
   6   1  16      387.95      400.19     33.74 o 
   7   1  16      969.07     1073.26     52.15 o 
   8   1  16     1473.44     1586.53     59.89 o 
   9   1  16     1568.53     1487.26     88.44 o 
  10   1  16      674.67      633.18     53.68 o 
  11   1  16       81.24       75.28     48.33 o 
  12   1  16     1031.02     1045.02    108.95 o 
  13   1  16        0.53      -12.89     61.44 o 
  14   1  16       40.73      -19.43     53.37 o 
 -13   2  16        0.24      -29.33     48.21 o 
 -12   2  16      786.68      717.56     89.35 o 
 -11   2  16        7.87       52.08     43.19 o 
 -10   2  16       35.69        8.54     33.86 o 
  -9   2  16     1484.08     1471.64     73.58 o 
  -8   2  16       62.72       38.61     28.14 o 
  -7   2  16     1240.55     1255.95     55.46 o 
  -6   2  16      901.97      996.68     48.70 o 
  -5   2  16      126.70      137.47     27.20 o 
  -4   2  16     2002.62     1843.82     59.80 o 
  -3   2  16     2452.51     2477.93     62.92 o 
  -2   2  16     2828.59     2703.58     76.93 o 
  -1   2  16     6048.62     6115.76    123.95 o 
   0   2  16      416.26      348.99     23.39 o 
   1   2  16     2942.76     2946.15     97.56 o 
   2   2  16       12.99       26.50     25.03 o 
   3   2  16      708.38      612.31     45.14 o 
   4   2  16      285.65      318.03     47.81 o 
   5   2  16      292.12      328.69     26.84 o 
   6   2  16     1413.12     1436.58     54.48 o 
   7   2  16       33.17       42.23     49.16 o 
   8   2  16      195.31      323.29     85.93 o 
   9   2  16      965.28      968.70     76.62 o 
  10   2  16     1120.13     1217.16     87.64 o 
  11   2  16      686.92      587.82     86.09 o 
  12   2  16       47.93      -25.83     48.58 o 
  13   2  16       71.48       93.98     71.28 o 
 -13   3  16       19.70      111.08     64.89 o 
 -12   3  16       99.89      101.19     50.85 o 
 -11   3  16       85.55       83.20     42.96 o 
 -10   3  16        1.78      -32.15     39.80 o 
  -9   3  16        0.11      -16.52     33.78 o 
  -8   3  16      175.08      197.99     42.14 o 
  -7   3  16        3.73       -0.63     26.70 o 
  -6   3  16      634.58      540.86     50.40 o 
  -5   3  16        2.42       -2.39     27.32 o 
  -4   3  16        0.14      -25.61     26.50 o 
  -3   3  16       58.27       35.22     31.43 o 
  -2   3  16      275.68      269.84     40.70 o 
  -1   3  16       82.70      151.47     28.79 o 
   0   3  16     1673.84     1585.71     78.29 o 
   1   3  16      645.15      557.97     56.35 o 
   2   3  16      298.16      362.68    109.17 o 
   3   3  16     1036.71      907.48     55.22 o 
   4   3  16      134.16      129.52     33.26 o 
   5   3  16     2265.40     2209.98    124.48 o 
   6   3  16        4.09       21.94     57.00 o 
   7   3  16      839.91      700.92     84.29 o 
   8   3  16       85.93      122.63     61.44 o 
   9   3  16     1340.83     1272.10    114.56 o 
  10   3  16      799.79      762.75    101.10 o 
  11   3  16      150.71      132.36     58.84 o 
  12   3  16      435.59      575.35     80.96 o 
 -12   4  16       42.92       90.80     50.10 o 
 -11   4  16      176.67      161.55     50.54 o 
 -10   4  16      177.14      157.98     48.04 o 
  -9   4  16       36.73       40.44     61.73 o 
  -8   4  16      754.69      739.90     88.71 o 
  -7   4  16     2394.03     2390.16    135.59 o 
  -6   4  16      228.36      283.31     59.79 o 
  -5   4  16      408.54      432.23     58.86 o 
  -4   4  16        0.01       17.70     30.92 o 
  -3   4  16       38.32       25.96     35.80 o 
  -2   4  16      151.89      169.45     30.74 o 
  -1   4  16        8.60        1.67     26.18 o 
   0   4  16     1467.50     1521.41    120.64 o 
   1   4  16     1907.00     1848.14     87.04 o 
   2   4  16      299.78      266.65     56.55 o 
   3   4  16      210.37      159.11    108.58 o 
   4   4  16      946.00      930.04     87.79 o 
   5   4  16      608.86      761.03     85.12 o 
   6   4  16       26.50       22.46     51.41 o 
   7   4  16      235.90      230.42     77.73 o 
   8   4  16        0.17       20.56     56.14 o 
   9   4  16       67.16       27.21     62.27 o 
  10   4  16        0.49      -42.94     63.86 o 
  11   4  16      125.49      -18.71     72.63 o 
 -10   5  16       32.59       84.98     56.32 o 
  -9   5  16        3.59      -42.85     48.03 o 
  -8   5  16       23.26       64.81     79.96 o 
  -7   5  16      232.66      235.20     57.43 o 
  -6   5  16       28.29       68.43     45.41 o 
  -5   5  16      544.12      534.69     66.79 o 
  -4   5  16      498.69      523.14     52.46 o 
  -3   5  16      190.37      198.90     47.28 o 
  -2   5  16     1144.58     1089.16    216.51 o 
  -1   5  16      195.86      190.30     47.94 o 
   0   5  16        0.80      -28.59     31.20 o 
   1   5  16     1100.17      979.98     79.88 o 
   2   5  16      216.49      264.94     62.13 o 
   3   5  16       21.04      122.47     54.02 o 
   4   5  16       64.12      119.25     57.96 o 
   5   5  16       54.55      -33.54     54.54 o 
   6   5  16      200.57      188.01    116.98 o 
   7   5  16        6.84      -14.74     58.25 o 
   8   5  16        0.56      133.61     72.20 o 
   9   5  16      184.96      390.22     94.65 o 
  10   5  16      411.75      383.81    148.43 o 
  -8   6  16      213.89      101.21     60.89 o 
  -7   6  16      162.42      206.79     63.77 o 
  -6   6  16      192.40      264.68     64.18 o 
  -5   6  16      512.47      570.06     76.14 o 
  -4   6  16      738.04      633.30     89.63 o 
  -3   6  16        0.44        5.54     59.59 o 
  -2   6  16       49.09       60.76     47.25 o 
  -1   6  16      593.95      512.74     66.29 o 
   0   6  16      111.61      103.53     64.53 o 
   1   6  16      629.08      614.06     68.13 o 
   2   6  16      227.34      216.26     66.74 o 
   3   6  16       12.80       86.42     62.27 o 
   4   6  16       13.94      -30.82     53.28 o 
   5   6  16      175.72      264.90     76.08 o 
   6   6  16      173.13      147.93     72.72 o 
   7   6  16      117.95      145.94     75.10 o 
   8   6  16      488.12      464.09    100.06 o 
  -4   7  16        0.08       51.81     68.87 o 
  -3   7  16        1.53      -33.29     63.17 o 
  -2   7  16        5.63       53.12     67.43 o 
  -1   7  16      286.80      391.25    123.18 o 
   0   7  16       17.38      144.83    113.93 o 
   1   7  16      260.47      225.20     77.15 o 
   2   7  16        4.26      172.87     73.95 o 
   3   7  16        0.48      -63.16     56.47 o 
   4   7  16      508.66      691.19    255.46 o 
 -13   0  17      551.23      499.05    118.44 o 
 -11   0  17      206.00      103.57     75.79 o 
  -9   0  17     2990.85     2562.64    178.00 o 
  -7   0  17     4629.40     4635.55    166.14 o 
  -5   0  17     5264.66     5382.27    186.38 o 
  -3   0  17    10176.53     9888.43    295.21 o 
  -1   0  17      602.66      784.97     49.07 o 
   1   0  17     5400.60     5266.87    136.55 o 
   3   0  17    12902.90    12575.75    541.01 o 
   5   0  17     5121.15     5228.52    191.15 o 
   7   0  17      820.59      729.83     70.92 o 
   9   0  17       24.49      -20.39     43.38 o 
  11   0  17        1.39      -17.98     62.17 o 
  13   0  17       78.34      103.46     99.94 o 
 -14   1  17      118.38      166.72     70.34 o 
 -13   1  17      193.06      253.19     71.43 o 
 -12   1  17       33.37       15.38    105.14 o 
 -11   1  17       48.60       57.72     48.77 o 
 -10   1  17      132.71      135.08     52.05 o 
  -9   1  17     2309.26     2260.43     96.31 o 
  -8   1  17        7.19       10.60     30.27 o 
  -7   1  17      600.65      527.51     43.22 o 
  -6   1  17      167.25      156.02     30.22 o 
  -5   1  17        2.95       -9.12     22.31 o 
  -4   1  17      145.80      184.01     26.82 o 
  -3   1  17      475.83      505.33     33.09 o 
  -2   1  17      242.95      264.56     25.92 o 
  -1   1  17       17.82       14.33     17.90 o 
   0   1  17      831.34      691.34     25.84 o 
   1   1  17      774.48      738.48     22.99 o 
   2   1  17     9883.91     9668.99    248.27 o 
   3   1  17     4025.26     4183.25    127.68 o 
   4   1  17     1240.25     1320.82     64.25 o 
   5   1  17      304.45      323.88     40.08 o 
   6   1  17       10.85      -17.30     21.50 o 
   7   1  17      192.69      214.99     38.06 o 
   8   1  17      874.69      911.17     49.55 o 
   9   1  17      292.64      314.25     41.38 o 
  10   1  17     2456.65     2459.12    164.78 o 
  11   1  17       53.49      169.04     51.80 o 
  12   1  17      420.63      457.32    102.09 o 
  13   1  17      338.52      419.36     90.08 o 
 -13   2  17        6.71       41.86     50.44 o 
 -12   2  17      225.99      276.73     77.39 o 
 -11   2  17      493.76      414.46     96.51 o 
 -10   2  17      261.20      272.59     45.41 o 
  -9   2  17      477.86      533.08     46.94 o 
  -8   2  17      310.79      307.79     36.77 o 
  -7   2  17      923.59      938.56     49.56 o 
  -6   2  17       67.96       47.36     27.13 o 
  -5   2  17       35.32       45.36     25.44 o 
  -4   2  17        0.49      -32.20     22.91 o 
  -3   2  17     1282.07     1288.76     51.52 o 
  -2   2  17      790.83      746.79     32.93 o 
  -1   2  17      617.47      612.59     29.50 o 
   0   2  17      285.95      268.08     21.42 o 
   1   2  17     4999.01     4827.21    140.25 o 
   2   2  17      176.32      243.67     44.61 o 
   3   2  17        2.42       15.40     33.65 o 
   4   2  17     1002.23     1089.87     60.36 o 
   5   2  17       50.84       53.19     30.54 o 
   6   2  17      189.81      215.85     37.32 o 
   7   2  17     3091.47     2675.26    139.52 o 
   8   2  17        5.73       50.76     51.78 o 
   9   2  17      195.29      178.88     62.53 o 
  10   2  17      164.19       84.18     51.96 o 
  11   2  17       12.39      101.95     52.50 o 
  12   2  17      169.34      194.47     61.03 o 
  13   2  17      122.64       88.72     72.76 o 
 -13   3  17       43.34        0.33     60.05 o 
 -12   3  17        1.96       -9.69     47.27 o 
 -11   3  17      420.13      466.74     58.91 o 
 -10   3  17      228.38      253.23     46.94 o 
  -9   3  17      654.61      638.74     58.42 o 
  -8   3  17       15.05      -17.59     33.27 o 
  -7   3  17      310.23      262.87     42.04 o 
  -6   3  17       11.41      -28.14     25.38 o 
  -5   3  17      214.20      223.83     36.23 o 
  -4   3  17     1872.54     1835.14     73.97 o 
  -3   3  17      655.34      744.24     55.26 o 
  -2   3  17      537.44      582.59     38.49 o 
  -1   3  17       93.28      101.47     26.16 o 
   0   3  17      160.34       79.51     39.77 o 
   1   3  17     1906.11     1763.83     78.50 o 
   2   3  17      119.79      122.05     44.14 o 
   3   3  17      800.32      897.73     61.08 o 
   4   3  17      418.98      452.84     44.76 o 
   5   3  17     1407.17     1489.72    104.64 o 
   6   3  17      657.52      651.14     79.61 o 
   7   3  17      226.57      161.22     84.65 o 
   8   3  17     2029.47     2001.66    136.96 o 
   9   3  17      335.00      405.65     86.95 o 
  10   3  17        1.24        1.54     79.20 o 
  11   3  17       96.58      150.22     57.36 o 
  12   3  17       10.68       61.52     59.12 o 
 -12   4  17     1060.20     1043.12     84.29 o 
 -11   4  17        0.20        6.29     42.96 o 
 -10   4  17        5.54      -35.69     37.98 o 
  -9   4  17       83.03       28.30     39.62 o 
  -8   4  17      146.76      129.39     63.60 o 
  -7   4  17      244.63      254.12     54.13 o 
  -6   4  17        0.35      -50.99     36.01 o 
  -5   4  17      345.80      353.02     43.44 o 
  -4   4  17      726.96      662.93     52.34 o 
  -3   4  17     1074.50     1106.45    112.32 o 
  -2   4  17      847.99      695.63     59.49 o 
  -1   4  17     2535.91     2230.38     80.19 o 
   0   4  17     2204.17     2165.90     97.31 o 
   1   4  17      408.17      369.55     47.97 o 
   2   4  17       60.11       66.66     47.34 o 
   3   4  17      305.42      298.52     68.53 o 
   4   4  17      393.69      347.56     65.58 o 
   5   4  17      479.84      464.46     97.63 o 
   6   4  17      530.04      538.55     81.98 o 
   7   4  17      556.90      568.04     85.53 o 
   8   4  17      209.58      177.42     70.41 o 
   9   4  17       95.91       53.10     61.99 o 
  10   4  17        2.98      -14.64    140.71 o 
  11   4  17       71.27       22.11     73.79 o 
 -10   5  17      334.76      384.63     84.85 o 
  -9   5  17        0.06      -39.94     48.96 o 
  -8   5  17       21.16      -36.55     57.42 o 
  -7   5  17      276.02      215.17     57.34 o 
  -6   5  17      560.01      613.75     83.14 o 
  -5   5  17        5.20       29.19     45.96 o 
  -4   5  17      261.79      279.18     49.56 o 
  -3   5  17      662.82      672.98     63.88 o 
  -2   5  17       22.31       27.58     38.64 o 
  -1   5  17      174.39      169.31     47.50 o 
   0   5  17     1905.93     1838.54     99.78 o 
   1   5  17       10.00       -0.08     53.77 o 
   2   5  17       87.51       24.18     48.10 o 
   3   5  17      833.91      886.90     89.76 o 
   4   5  17      502.99      641.24     86.80 o 
   5   5  17      496.08      627.07     89.39 o 
   6   5  17       89.80      140.28     66.95 o 
   7   5  17      120.00       61.94     59.69 o 
   8   5  17      148.40      248.50    114.04 o 
   9   5  17      149.93       78.46     85.23 o 
  10   5  17       18.12      110.85     80.86 o 
  -8   6  17      150.84      145.74     72.70 o 
  -7   6  17       16.70       65.22     54.47 o 
  -6   6  17     1632.08     1577.59    127.01 o 
  -5   6  17        2.07       37.60     61.17 o 
  -4   6  17      210.76      122.00     62.14 o 
  -3   6  17      979.31     1021.23    138.68 o 
  -2   6  17      102.76       65.75     46.89 o 
  -1   6  17        9.52      -26.61     41.64 o 
   0   6  17      295.03      251.52     71.74 o 
   1   6  17       10.06      -17.01     54.60 o 
   2   6  17      268.82      409.37     76.38 o 
   3   6  17      683.47      726.69    108.27 o 
   4   6  17      144.40      145.75     65.03 o 
   5   6  17       84.92       42.64     61.04 o 
   6   6  17      247.48      318.22     81.84 o 
   7   6  17      249.76      173.63     96.68 o 
   8   6  17      151.09      141.86    124.20 o 
  -4   7  17       12.05       19.92     69.70 o 
  -3   7  17       26.00        4.10     68.53 o 
  -2   7  17       62.13       88.78     74.49 o 
  -1   7  17      921.53     1088.24    169.48 o 
   0   7  17      153.44      211.99    107.01 o 
   1   7  17      183.37      305.49     84.22 o 
   2   7  17       59.11      -38.14     67.85 o 
   3   7  17      331.26      499.30     97.28 o 
   4   7  17       77.73       91.90     73.24 o 
 -14   0  18     3055.09     2918.29    244.42 o 
 -12   0  18      192.40      154.92     85.62 o 
 -10   0  18       18.84      -21.89     63.13 o 
  -8   0  18       74.09      208.27     66.58 o 
  -6   0  18      243.82      319.71     52.34 o 
  -4   0  18     4499.86     4222.45    151.03 o 
  -2   0  18      572.14      487.99     36.39 o 
   0   0  18        8.12       -4.79     24.56 o 
   2   0  18       18.99       59.15     50.34 o 
   4   0  18       41.93       57.43     51.71 o 
   6   0  18      158.78      184.10     52.09 o 
   8   0  18     3850.44     4039.47    173.71 o 
  10   0  18      254.56      162.18     91.04 o 
  12   0  18     1053.36     1212.23    168.52 o 
 -14   1  18       10.13       98.50     62.19 o 
 -13   1  18      284.63      248.76     68.10 o 
 -12   1  18       65.29       46.02     88.59 o 
 -11   1  18     1189.06     1254.08    129.16 o 
 -10   1  18      218.17      255.95     58.35 o 
  -9   1  18      390.69      360.62     60.92 o 
  -8   1  18      684.79      699.64    106.91 o 
  -7   1  18     1125.37     1070.27     56.64 o 
  -6   1  18      242.06      290.15     34.94 o 
  -5   1  18     1539.65     1451.27     58.02 o 
  -4   1  18      159.57      191.42     27.61 o 
  -3   1  18     5325.52     5081.53    153.04 o 
  -2   1  18      188.80      155.30     23.57 o 
  -1   1  18      287.18      358.05     27.09 o 
   0   1  18      743.31      973.87     30.82 o 
   1   1  18      440.81      511.43     20.33 o 
   2   1  18       84.02      122.56     29.18 o 
   3   1  18     7921.12     7648.96    207.17 o 
   4   1  18      884.57      847.21     53.56 o 
   5   1  18     3128.37     3127.91    109.37 o 
   6   1  18        7.43       31.26     48.68 o 
   7   1  18     1671.41     1608.34     64.30 o 
   8   1  18      154.46      132.96     29.74 o 
   9   1  18       58.20       65.77     42.36 o 
  10   1  18      404.34      392.98     69.63 o 
  11   1  18     1755.27     1694.29    103.33 o 
  12   1  18       58.48      -15.38     88.77 o 
  13   1  18      130.83      108.80     73.28 o 
 -13   2  18        0.02      -39.47     53.20 o 
 -12   2  18      506.24      480.96     90.09 o 
 -11   2  18       65.53       81.92     52.42 o 
 -10   2  18      268.84      260.22     45.73 o 
  -9   2  18       54.35        2.66     28.74 o 
  -8   2  18      728.13      662.31     45.49 o 
  -7   2  18     2545.77     2449.57     77.95 o 
  -6   2  18        8.66       12.06     24.80 o 
  -5   2  18      105.14       77.15     26.48 o 
  -4   2  18      414.87      367.25     34.40 o 
  -3   2  18     2285.21     2243.55     60.43 o 
  -2   2  18        9.77       10.71     16.89 o 
  -1   2  18      411.57      492.41     43.43 o 
   0   2  18       11.49        6.97     12.02 o 
   1   2  18        2.14       40.17     26.20 o 
   2   2  18      498.79      524.98     57.92 o 
   3   2  18     4637.69     4521.68    138.89 o 
   4   2  18      146.31      122.94     32.90 o 
   5   2  18      743.62      757.83     53.98 o 
   6   2  18      388.23      409.47     58.55 o 
   7   2  18        3.89       10.92     50.08 o 
   8   2  18      181.73      113.48     57.84 o 
   9   2  18        5.56      -42.80     61.32 o 
  10   2  18      313.59      318.21     70.13 o 
  11   2  18      852.38      877.74     83.66 o 
  12   2  18      981.54      838.86     86.38 o 
  13   2  18       26.02      -34.06     54.28 o 
 -12   3  18       76.40      137.27     52.84 o 
 -11   3  18       23.48       30.59     42.29 o 
 -10   3  18      556.95      558.69     63.30 o 
  -9   3  18        6.12      -38.68     34.27 o 
  -8   3  18        3.53      -30.75     32.77 o 
  -7   3  18       76.57      109.42     31.18 o 
  -6   3  18      791.42      839.29     52.74 o 
  -5   3  18        6.96       53.55     27.30 o 
  -4   3  18      230.56      249.84     41.63 o 
  -3   3  18       89.38      104.45     36.76 o 
  -2   3  18       33.57       21.06     23.61 o 
  -1   3  18      439.61      474.10     37.97 o 
   0   3  18     5751.84     5217.01    170.09 o 
   1   3  18      853.61      910.37     59.24 o 
   2   3  18     1347.15     1284.52    193.99 o 
   3   3  18     1366.55     1357.05     69.85 o 
   4   3  18     2468.39     2440.31     95.93 o 
   5   3  18      797.82      745.96     81.31 o 
   6   3  18      396.34      463.26     73.26 o 
   7   3  18      161.77      167.41     63.47 o 
   8   3  18      879.85      952.68    118.80 o 
   9   3  18      146.95       95.31     66.36 o 
  10   3  18      368.28      455.24    104.52 o 
  11   3  18      286.14      359.58     69.11 o 
  12   3  18      536.18      531.08     81.62 o 
 -11   4  18       36.73      -20.59     43.55 o 
 -10   4  18      722.28      713.07     68.12 o 
  -9   4  18      818.25      822.83     69.81 o 
  -8   4  18      615.18      549.00     67.56 o 
  -7   4  18     2101.60     2006.65    209.72 o 
  -6   4  18      408.31      222.40    102.63 o 
  -5   4  18      199.68      183.71     39.70 o 
  -4   4  18       22.88      -28.69     33.05 o 
  -3   4  18      464.31      488.36     66.69 o 
  -2   4  18      218.82      319.03     48.59 o 
  -1   4  18       26.98        7.24     26.47 o 
   0   4  18       34.66        4.38     26.95 o 
   1   4  18       25.40       45.20     30.62 o 
   2   4  18     1730.80     1597.60    140.20 o 
   3   4  18      153.08      148.39     53.79 o 
   4   4  18     1146.97     1264.31    110.67 o 
   5   4  18      557.83      544.03    135.78 o 
   6   4  18       28.28       45.26     54.80 o 
   7   4  18      623.88      551.91     88.49 o 
   8   4  18      499.30      587.77    105.77 o 
   9   4  18      142.32      193.08    102.07 o 
  10   4  18       40.11       71.20     74.97 o 
  11   4  18        8.92       15.93     72.36 o 
 -10   5  18       37.87      128.67     51.56 o 
  -9   5  18        7.23      -66.47     44.31 o 
  -8   5  18       68.32      109.88     55.70 o 
  -7   5  18       47.42       93.32     50.48 o 
  -6   5  18       58.48       97.96     50.75 o 
  -5   5  18       11.30      -37.78     41.47 o 
  -4   5  18        2.23      -18.25     37.32 o 
  -3   5  18      591.63      616.77     63.62 o 
  -2   5  18      479.43      514.77     59.68 o 
  -1   5  18       60.83       30.36     40.06 o 
   0   5  18        0.31        2.32     27.96 o 
   1   5  18     2094.75     2065.29    102.37 o 
   2   5  18     1375.35     1180.09     98.98 o 
   3   5  18        0.03      -40.31     45.97 o 
   4   5  18      232.05      214.08     65.48 o 
   5   5  18      233.56      150.71     63.68 o 
   6   5  18      158.26      120.30     66.86 o 
   7   5  18       22.14       -5.11     60.14 o 
   8   5  18        9.83       47.39     67.36 o 
   9   5  18      580.67      672.27    111.99 o 
  10   5  18      206.79      260.34     92.91 o 
  -8   6  18      670.58      730.90     88.63 o 
  -7   6  18     1091.02     1025.90    149.21 o 
  -6   6  18        6.40       36.47     66.73 o 
  -5   6  18       14.20        1.63     81.01 o 
  -4   6  18      108.95       87.09     65.18 o 
  -3   6  18      102.93      127.74     60.04 o 
  -2   6  18      339.42      401.80     68.36 o 
  -1   6  18      106.67       40.70     46.87 o 
   0   6  18      106.09       55.13     60.52 o 
   1   6  18        0.91       79.52     68.55 o 
   2   6  18       20.41      -40.04     65.42 o 
   3   6  18       15.34       31.89     55.55 o 
   4   6  18      318.95      189.78     71.22 o 
   5   6  18        7.14      -14.16     58.43 o 
   6   6  18      460.54      609.46    133.11 o 
   7   6  18       21.67       43.27     69.28 o 
  -4   7  18       87.07       37.95     73.07 o 
  -3   7  18       68.38       89.69     71.70 o 
  -2   7  18      156.99      112.94     71.88 o 
  -1   7  18        3.30       53.32    105.42 o 
   0   7  18      254.95      144.50     75.20 o 
   1   7  18       68.34       54.19     74.87 o 
   2   7  18       25.83      101.84     74.96 o 
   3   7  18       20.35      126.15     98.41 o 
 -13   0  19      566.08      539.46    121.00 o 
 -11   0  19       10.48        6.13     63.83 o 
  -9   0  19     1785.91     1797.26    153.13 o 
  -7   0  19     3966.98     3588.66    206.82 o 
  -5   0  19     1609.74     1586.37     86.90 o 
  -3   0  19       46.35       20.67     29.29 o 
  -1   0  19     2576.84     2732.40     86.29 o 
   1   0  19      133.45      101.32     23.24 o 
   3   0  19     2208.78     2262.08    149.40 o 
   5   0  19      806.22     1017.35     75.17 o 
   7   0  19      579.94      456.45     63.10 o 
   9   0  19      411.40      362.63     65.23 o 
  11   0  19       57.88       61.78    109.38 o 
  13   0  19        0.02     -122.52     91.68 o 
 -13   1  19       98.55       67.86     54.85 o 
 -12   1  19     1041.02      993.13    114.69 o 
 -11   1  19      162.38      173.95     60.66 o 
 -10   1  19      367.94      451.28     68.46 o 
  -9   1  19       43.91      105.68     38.42 o 
  -8   1  19        6.06       50.27     47.51 o 
  -7   1  19       50.55       70.30     30.20 o 
  -6   1  19       54.49        5.29     26.14 o 
  -5   1  19      223.46      261.93     38.88 o 
  -4   1  19       94.82       71.39     32.52 o 
  -3   1  19      675.20      765.93     40.93 o 
  -2   1  19      635.42      590.89     35.46 o 
  -1   1  19      109.60      113.89     18.66 o 
   0   1  19        3.06        9.29     13.90 o 
   1   1  19        5.08       -2.84     11.38 o 
   2   1  19     1320.84     1235.13     45.56 o 
   3   1  19      303.61      303.63     50.77 o 
   4   1  19        9.62        7.50     27.64 o 
   5   1  19      430.82      525.69     48.14 o 
   6   1  19      570.47      569.29     61.57 o 
   7   1  19      320.92      356.39     35.74 o 
   8   1  19      938.90     1050.38     75.67 o 
   9   1  19      221.68      308.06     55.00 o 
  10   1  19      435.02      430.60     63.41 o 
  11   1  19      182.88      126.10     64.26 o 
  12   1  19      696.89      597.04    157.32 o 
  13   1  19       26.34       62.54     71.93 o 
 -13   2  19       43.53       51.30     57.83 o 
 -12   2  19      287.89      233.45     67.62 o 
 -11   2  19       82.89       96.33     83.96 o 
 -10   2  19      233.79      118.31     42.05 o 
  -9   2  19      466.61      477.21     44.26 o 
  -8   2  19       37.11       39.85     29.02 o 
  -7   2  19     2040.66     1945.23     97.07 o 
  -6   2  19      533.15      556.63     40.18 o 
  -5   2  19      354.20      304.00     36.76 o 
  -4   2  19     1019.52      942.38     78.71 o 
  -3   2  19     1944.48     1867.17     54.26 o 
  -2   2  19     1619.37     1554.02     48.74 o 
  -1   2  19       37.49       39.62     16.66 o 
   0   2  19       25.81       14.75     12.51 o 
   1   2  19      642.53      587.31     40.19 o 
   2   2  19        4.08      -13.50     26.63 o 
   3   2  19      210.33      262.83     38.28 o 
   4   2  19       51.44       38.59     32.29 o 
   5   2  19      101.89      102.04     34.91 o 
   6   2  19      678.83      698.55     64.51 o 
   7   2  19      436.05      356.59    131.77 o 
   8   2  19      140.96      190.23     62.68 o 
   9   2  19      563.02      590.11     85.14 o 
  10   2  19       46.69       47.97     48.35 o 
  11   2  19      449.78      336.84     64.80 o 
  12   2  19      440.99      370.02     71.85 o 
  13   2  19       64.59       28.64     75.69 o 
 -12   3  19        7.80       93.64     61.88 o 
 -11   3  19      129.44       64.20     42.73 o 
 -10   3  19        9.16        3.42     37.80 o 
  -9   3  19        6.42      -24.93     40.53 o 
  -8   3  19       38.98      -22.83     35.05 o 
  -7   3  19      697.89      754.76     84.69 o 
  -6   3  19     1227.22     1329.43     59.50 o 
  -5   3  19     4257.25     4093.56    106.62 o 
  -4   3  19       16.03       51.27     28.64 o 
  -3   3  19     1074.19     1072.77     52.84 o 
  -2   3  19        0.19        4.08     19.10 o 
  -1   3  19      252.52      274.68     26.53 o 
   0   3  19      844.38      958.03     63.21 o 
   1   3  19     1338.40     1345.33     70.09 o 
   2   3  19     2109.93     1761.52    101.82 o 
   3   3  19      644.27      633.99     50.74 o 
   4   3  19     2766.62     2598.91    100.39 o 
   5   3  19      347.04      447.15     67.23 o 
   6   3  19     1127.59     1229.83    103.94 o 
   7   3  19      609.80      798.27     91.91 o 
   8   3  19     1296.00     1432.01    118.87 o 
   9   3  19       38.74       10.06     56.95 o 
  10   3  19       41.23       -7.39    101.36 o 
  11   3  19      149.55      171.84     78.69 o 
  12   3  19       16.83       30.49     58.29 o 
 -11   4  19       38.32        7.66     46.14 o 
 -10   4  19        0.05       30.45     43.61 o 
  -9   4  19       88.97       59.27     54.03 o 
  -8   4  19       22.05       19.79     36.95 o 
  -7   4  19        5.66       23.61     79.77 o 
  -6   4  19        2.88       14.73     31.79 o 
  -5   4  19       34.88       25.09     32.07 o 
  -4   4  19      409.02      480.41     54.12 o 
  -3   4  19      178.36       99.88     43.21 o 
  -2   4  19     1506.04     1292.55     77.64 o 
  -1   4  19      197.54      160.01     41.02 o 
   0   4  19      202.91      218.50     48.16 o 
   1   4  19     1540.10     1556.79    130.04 o 
   2   4  19      625.50      688.38    165.02 o 
   3   4  19        9.61       65.21     47.07 o 
   4   4  19      360.21      216.11     59.55 o 
   5   4  19     1488.52     1439.98    112.16 o 
   6   4  19      110.53      119.60     61.82 o 
   7   4  19      199.06      167.53     68.35 o 
   8   4  19      188.65      226.85     75.63 o 
   9   4  19       32.54       84.03     71.36 o 
  10   4  19      266.41      131.43     80.26 o 
  11   4  19      183.17      156.02    160.26 o 
 -10   5  19      277.17      246.62     57.21 o 
  -9   5  19       65.61       54.73     47.77 o 
  -8   5  19       17.48       15.26     51.18 o 
  -7   5  19      233.81      235.01     60.55 o 
  -6   5  19       89.10      105.65     60.62 o 
  -5   5  19      382.26      358.74     73.69 o 
  -4   5  19      122.08      113.63     43.59 o 
  -3   5  19      956.36     1014.93    151.02 o 
  -2   5  19      141.30      153.20     47.28 o 
  -1   5  19      843.61      744.71     69.60 o 
   0   5  19        0.58      -17.45     39.80 o 
   1   5  19       32.93       27.84     38.64 o 
   2   5  19        1.15       56.49     69.97 o 
   3   5  19      141.32      111.37     57.48 o 
   4   5  19      550.14      532.56     89.23 o 
   5   5  19      794.70      587.14    131.18 o 
   6   5  19      100.90      173.53    113.24 o 
   7   5  19      363.93      425.00     89.88 o 
   8   5  19      214.79      300.23     85.80 o 
   9   5  19      537.58      566.96    103.35 o 
  -7   6  19      559.08      565.06     82.03 o 
  -6   6  19      965.51      898.77    106.59 o 
  -5   6  19       29.49        1.72     63.06 o 
  -4   6  19      268.31      227.01     82.88 o 
  -3   6  19      419.15      376.31     78.92 o 
  -2   6  19       97.18       68.14     47.94 o 
  -1   6  19        1.00        6.79     44.70 o 
   0   6  19       87.12       91.56     62.07 o 
   1   6  19      153.24      155.15     67.41 o 
   2   6  19       45.41      127.14     48.52 o 
   3   6  19        0.33      -60.94     53.42 o 
   4   6  19      182.81      154.64     67.47 o 
   5   6  19       29.49       -3.31     59.51 o 
   6   6  19       12.10      137.86     70.36 o 
   7   6  19      319.87      360.48     90.84 o 
  -3   7  19       53.52      -39.78     62.50 o 
  -2   7  19        4.39       87.53     71.69 o 
  -1   7  19      206.23       86.98    108.13 o 
   0   7  19      106.73       18.00     65.98 o 
   1   7  19      313.27      447.11     94.90 o 
   2   7  19        4.10       74.14     72.99 o 
   3   7  19      509.72      721.14    114.42 o 
 -12   0  20     2437.43     2122.15    190.92 o 
 -10   0  20      293.27      256.17     87.56 o 
  -8   0  20       23.58       55.41     59.27 o 
  -6   0  20      291.30      332.17     53.66 o 
  -4   0  20     6777.34     6429.04    211.47 o 
  -2   0  20     4650.45     4334.14    124.89 o 
   0   0  20      428.36      482.67     34.99 o 
   2   0  20      999.83     1086.59     63.56 o 
   4   0  20     1018.61      889.82     99.39 o 
   6   0  20      300.06      267.63     53.04 o 
   8   0  20      389.61      610.88    136.15 o 
  10   0  20      376.99      366.13    108.52 o 
  12   0  20      567.00      654.05    139.11 o 
 -13   1  20      278.95      314.32     74.87 o 
 -12   1  20       26.02       67.47     50.29 o 
 -11   1  20      123.52      158.86     56.99 o 
 -10   1  20      973.24     1140.03    145.86 o 
  -9   1  20      695.93      667.14     73.18 o 
  -8   1  20       27.69      -29.74     33.64 o 
  -7   1  20      724.30      728.66     71.05 o 
  -6   1  20      541.52      558.88     71.93 o 
  -5   1  20     3576.32     3274.26     95.75 o 
  -4   1  20      355.14      346.03     34.38 o 
  -3   1  20     2429.32     2258.33     71.23 o 
  -2   1  20       44.02       37.83     24.32 o 
  -1   1  20     1109.54     1135.37     47.05 o 
   0   1  20     1865.29     1840.04     45.80 o 
   1   1  20      679.43      680.23     24.26 o 
   2   1  20        7.53        5.08     16.28 o 
   3   1  20     1054.54      996.68     41.98 o 
   4   1  20      174.44      166.02     35.20 o 
   5   1  20     2627.24     2539.04     99.50 o 
   6   1  20        1.19        7.15     31.72 o 
   7   1  20     1961.03     1898.66     89.05 o 
   8   1  20      230.20      168.59     47.69 o 
   9   1  20      276.45      267.87     54.21 o 
  10   1  20        1.97       67.64     47.71 o 
  11   1  20       35.99       24.06     48.25 o 
  12   1  20        0.51      -28.01     60.26 o 
  13   1  20      459.08      515.44     99.61 o 
 -13   2  20        0.04       61.56     62.62 o 
 -12   2  20      459.34      718.69    118.64 o 
 -11   2  20        6.52       47.79     50.73 o 
 -10   2  20       91.52      111.72     41.05 o 
  -9   2  20       56.75        5.79     30.87 o 
  -8   2  20      128.57      192.68     34.79 o 
  -7   2  20      481.02      441.42     40.47 o 
  -6   2  20      353.08      382.28     37.32 o 
  -5   2  20     1223.92     1176.54     90.81 o 
  -4   2  20        4.56       10.09     25.62 o 
  -3   2  20     3746.57     3587.22     85.55 o 
  -2   2  20       84.34       64.31     19.29 o 
  -1   2  20      303.38      283.99     23.76 o 
   0   2  20       49.06       35.72     25.81 o 
   1   2  20      543.95      666.63     37.58 o 
   2   2  20      151.71      133.00     34.84 o 
   3   2  20     1104.14     1090.48     62.19 o 
   4   2  20      279.87      315.00     41.68 o 
   5   2  20      670.09      748.99     56.36 o 
   6   2  20     2667.76     2414.02    133.99 o 
   7   2  20      791.57      717.83     80.76 o 
   8   2  20        0.61      -72.23     61.93 o 
   9   2  20       67.77       91.48     64.81 o 
  10   2  20      893.22      866.13     81.64 o 
  11   2  20       94.83      104.23     56.22 o 
  12   2  20      315.63      370.36     73.02 o 
  13   2  20        1.29      -53.69     67.22 o 
 -12   3  20       98.14       43.75     58.74 o 
 -11   3  20      131.39       68.72     44.29 o 
 -10   3  20      438.28      459.82     72.89 o 
  -9   3  20       18.30       17.81     36.96 o 
  -8   3  20        2.92       37.98     31.35 o 
  -7   3  20      402.98      466.21     50.98 o 
  -6   3  20     1618.82     1609.77     65.82 o 
  -5   3  20     1564.89     1727.58     98.73 o 
  -4   3  20      179.24      163.07     32.94 o 
  -3   3  20       31.30       23.37     27.63 o 
  -2   3  20        4.46      -29.18     19.45 o 
  -1   3  20       49.01       11.68     20.07 o 
   0   3  20     1776.79     1478.20    122.38 o 
   1   3  20     1185.85     1130.93     57.81 o 
   2   3  20      806.25      772.79     55.58 o 
   3   3  20      339.17      331.63     43.85 o 
   4   3  20      299.47      333.84     63.22 o 
   5   3  20       92.06       41.75     95.63 o 
   6   3  20       91.89      109.84     78.25 o 
   7   3  20       31.83       50.11     54.49 o 
   8   3  20        0.16       32.52     57.12 o 
   9   3  20        4.07       28.39     57.76 o 
  10   3  20       66.66       76.57     71.03 o 
  11   3  20      146.69      131.32     60.04 o 
  12   3  20      709.39      834.07     91.71 o 
 -11   4  20       19.34       -3.56     44.65 o 
 -10   4  20        1.00      -40.67     48.85 o 
  -9   4  20      639.96      668.39     64.41 o 
  -8   4  20       43.61       54.96     41.29 o 
  -7   4  20      819.44      864.56     88.41 o 
  -6   4  20     1003.07     1037.84     70.67 o 
  -5   4  20       10.12      -13.66     35.29 o 
  -4   4  20        9.02       39.10     38.64 o 
  -3   4  20      388.20      327.81     49.86 o 
  -2   4  20        0.17       16.73     40.81 o 
  -1   4  20        1.76      -39.18     27.58 o 
   0   4  20       58.96      106.48     32.53 o 
   1   4  20     1604.91     1482.19     72.35 o 
   2   4  20      515.75      533.89     70.88 o 
   3   4  20     1818.67     1830.66    122.77 o 
   4   4  20       64.33       14.51     47.01 o 
   5   4  20        5.82      -14.62     50.24 o 
   6   4  20       57.41       64.75     57.63 o 
   7   4  20      997.01     1125.57    111.18 o 
   8   4  20       11.82      -27.17     58.30 o 
   9   4  20      611.76      534.04     98.63 o 
  10   4  20      178.77      128.11     77.12 o 
  11   4  20       28.32       42.30     73.20 o 
  -9   5  20      109.20      132.99     52.04 o 
  -8   5  20       20.15      -23.74     47.47 o 
  -7   5  20       91.67      112.44     53.61 o 
  -6   5  20      109.96       87.00     51.27 o 
  -5   5  20       24.35      106.42     58.60 o 
  -4   5  20     1813.19     1817.73    100.10 o 
  -3   5  20      358.37      341.31     55.92 o 
  -2   5  20     1618.99     1475.60     90.62 o 
  -1   5  20      846.42      938.45     75.57 o 
   0   5  20      472.31      504.81    105.10 o 
   1   5  20      454.41      497.13    123.23 o 
   2   5  20     1586.88     1501.72    109.35 o 
   3   5  20        1.88      -70.71     47.14 o 
   4   5  20      189.29      161.88     65.17 o 
   5   5  20       87.50       48.19    100.60 o 
   6   5  20       86.23       88.77     63.71 o 
   7   5  20      440.98      382.70     88.13 o 
   8   5  20      461.62      343.71     90.43 o 
   9   5  20        0.88       31.14     73.46 o 
  -7   6  20      345.97      242.98     80.11 o 
  -6   6  20       53.23      139.40     73.09 o 
  -5   6  20       14.11       44.24     64.99 o 
  -4   6  20      109.52      140.25     97.07 o 
  -3   6  20      341.66      274.61     75.95 o 
  -2   6  20       88.39      103.07     52.70 o 
  -1   6  20        3.43      -34.12     84.74 o 
   0   6  20        0.43       -6.74     58.25 o 
   1   6  20        3.64       72.86     61.34 o 
   2   6  20      132.23      284.33     79.16 o 
   3   6  20       66.23       50.45     58.31 o 
   4   6  20        8.98       86.66     62.58 o 
   5   6  20       53.28       82.02     79.40 o 
   6   6  20      374.71      420.36     94.40 o 
   7   6  20       16.64       65.49     74.36 o 
  -2   7  20      701.19      724.56    117.01 o 
  -1   7  20        0.24       11.51    108.41 o 
   0   7  20       81.04      215.35     96.43 o 
   1   7  20      292.06      330.71     90.76 o 
   2   7  20       69.70      -19.18    174.18 o 
 -13   0  21      363.86      336.25    108.77 o 
 -11   0  21     1004.53      862.01    126.22 o 
  -9   0  21        0.67       71.44     67.32 o 
  -7   0  21     1959.02     1885.48    143.75 o 
  -5   0  21        8.36      -29.96     33.99 o 
  -3   0  21     1584.98     1513.67     66.89 o 
  -1   0  21     3792.95     3827.79    112.36 o 
   1   0  21        0.01      -28.32     18.88 o 
   3   0  21      596.04      542.78     78.98 o 
   5   0  21      101.33       57.15     40.20 o 
   7   0  21     2474.66     2100.65    117.97 o 
   9   0  21      865.97      852.78    124.60 o 
  11   0  21      236.28      361.30    111.39 o 
  13   0  21       12.42       18.26    103.05 o 
 -13   1  21      107.76      181.44     67.66 o 
 -12   1  21      196.30      179.39     63.09 o 
 -11   1  21       85.09      144.85     56.02 o 
 -10   1  21     2106.96     2079.64    125.18 o 
  -9   1  21      211.64      215.36     54.17 o 
  -8   1  21       70.58        2.24     38.50 o 
  -7   1  21      229.68      200.42     36.76 o 
  -6   1  21       88.17       56.56     29.91 o 
  -5   1  21       28.04       41.31     26.91 o 
  -4   1  21       52.11       82.22     25.60 o 
  -3   1  21       71.54       69.76     24.59 o 
  -2   1  21     1711.85     1677.80     58.06 o 
  -1   1  21       51.00       19.61     24.35 o 
   0   1  21     8196.21     7493.50    134.83 o 
   1   1  21      720.22      712.87     25.42 o 
   2   1  21     1231.84     1211.26     45.58 o 
   3   1  21       31.50       36.62     19.17 o 
   4   1  21       45.34       28.65     40.75 o 
   5   1  21      386.84      354.42     45.47 o 
   6   1  21      156.38      123.58     40.32 o 
   7   1  21      784.18      779.54     61.90 o 
   8   1  21       21.73        2.66     38.31 o 
   9   1  21       29.96       59.73     45.04 o 
  10   1  21      143.07       98.07     50.81 o 
  11   1  21      214.45      233.64     59.70 o 
  12   1  21      460.01      329.38     87.15 o 
  13   1  21        2.15        3.02     69.29 o 
 -13   2  21       19.63       22.24     57.07 o 
 -12   2  21      166.68      191.84     76.77 o 
 -11   2  21      115.04       98.76     57.85 o 
 -10   2  21       80.26       -7.56     36.52 o 
  -9   2  21       69.13       37.19     33.53 o 
  -8   2  21      383.98      476.40     44.80 o 
  -7   2  21      864.24      940.02     51.79 o 
  -6   2  21      264.27      259.90     38.72 o 
  -5   2  21      577.42      558.67     44.02 o 
  -4   2  21     1747.10     1697.58     66.17 o 
  -3   2  21     1335.55     1335.51     46.59 o 
  -2   2  21      686.40      623.83     36.84 o 
  -1   2  21      314.63      350.32     27.49 o 
   0   2  21        2.98      -12.05     12.78 o 
   1   2  21        0.29        9.87     22.23 o 
   2   2  21      758.28      729.45     52.80 o 
   3   2  21     1352.36     1365.71     69.95 o 
   4   2  21      313.63      319.07    110.52 o 
   5   2  21        1.83       12.85     39.92 o 
   6   2  21       50.51       99.94     57.02 o 
   7   2  21      135.70      104.32     54.85 o 
   8   2  21      981.86     1056.14    100.23 o 
   9   2  21      231.02      292.73     71.44 o 
  10   2  21       53.56       88.13     51.74 o 
  11   2  21      241.70      278.10     64.75 o 
  12   2  21       49.58       -4.61     54.88 o 
 -12   3  21       91.74       94.84     62.34 o 
 -11   3  21        2.67       25.41     42.38 o 
 -10   3  21        5.69       -5.38     40.12 o 
  -9   3  21       35.40      -10.55     50.68 o 
  -8   3  21       53.04      129.42     35.11 o 
  -7   3  21      381.00      374.13     41.28 o 
  -6   3  21       94.51      128.92     50.90 o 
  -5   3  21      829.25      928.97     55.79 o 
  -4   3  21     1792.72     1605.54     68.16 o 
  -3   3  21     2837.27     2632.69     86.05 o 
  -2   3  21       19.33       15.29     20.40 o 
  -1   3  21       35.48       68.69     27.52 o 
   0   3  21      709.22      599.33     43.88 o 
   1   3  21      114.44      110.97     31.30 o 
   2   3  21      122.28       63.63     42.03 o 
   3   3  21     2614.02     2411.75     97.72 o 
   4   3  21     1146.26     1198.07     70.96 o 
   5   3  21     3601.88     3377.31    164.12 o 
   6   3  21     1481.06     1415.41    139.42 o 
   7   3  21     3404.45     3369.50    175.34 o 
   8   3  21       83.17      103.72     59.77 o 
   9   3  21        3.16      -23.24     55.46 o 
  10   3  21       38.62       15.89     61.42 o 
  11   3  21       77.00       57.45     56.02 o 
  12   3  21      117.71      110.48     62.30 o 
 -11   4  21      295.38      225.71     86.59 o 
 -10   4  21       10.87       -6.85     55.37 o 
  -9   4  21       25.26        4.81     41.44 o 
  -8   4  21      146.13      134.86     44.37 o 
  -7   4  21       21.25       -2.55     35.24 o 
  -6   4  21       16.14       25.29     31.88 o 
  -5   4  21      372.13      305.60     54.19 o 
  -4   4  21       69.71        1.83     36.26 o 
  -3   4  21       79.14       19.71     36.91 o 
  -2   4  21        5.49      -49.46     32.97 o 
  -1   4  21      626.50      585.54     76.34 o 
   0   4  21     2022.08     1862.67    127.72 o 
   1   4  21      262.27      282.39     54.93 o 
   2   4  21        1.21       41.47     42.67 o 
   3   4  21       62.36      128.36     74.44 o 
   4   4  21     1704.84     1426.35    110.19 o 
   5   4  21      177.69      116.01     58.65 o 
   6   4  21        4.52      -36.14     48.34 o 
   7   4  21       17.05       23.15     58.95 o 
   8   4  21        2.67       36.46    111.08 o 
   9   4  21        2.88       90.81     72.51 o 
  10   4  21       91.73       51.68     69.58 o 
  11   4  21      709.94      722.67    172.48 o 
  -9   5  21       44.69       18.18     67.29 o 
  -8   5  21        6.55       46.54     52.65 o 
  -7   5  21       18.80        2.84     48.80 o 
  -6   5  21      892.25      944.43     99.75 o 
  -5   5  21       89.68       -1.45     52.39 o 
  -4   5  21      541.90      601.12     64.83 o 
  -3   5  21      512.36      531.15     61.95 o 
  -2   5  21      925.32      933.08     75.31 o 
  -1   5  21       17.58       17.59     56.25 o 
   0   5  21      159.67      175.97     50.47 o 
   1   5  21        1.67       14.30     40.37 o 
   2   5  21       65.51      100.13     44.98 o 
   3   5  21      247.52      175.64     63.02 o 
   4   5  21        0.27      -73.18     48.79 o 
   5   5  21        0.16      -37.80     48.17 o 
   6   5  21       44.60       88.99     63.25 o 
   7   5  21        8.49       62.84     63.09 o 
   8   5  21        2.38      -24.88     89.12 o 
   9   5  21        1.40       35.31     90.74 o 
  -7   6  21      460.68      347.31     83.33 o 
  -6   6  21        2.50      -17.20    104.07 o 
  -5   6  21       28.37      -35.15     76.60 o 
  -4   6  21      148.88      192.45     72.32 o 
  -3   6  21      146.44       52.52     67.73 o 
  -2   6  21      316.24      303.17     60.68 o 
  -1   6  21       72.70       26.76     49.72 o 
   0   6  21       13.18      -47.60     55.30 o 
   1   6  21        0.02      -40.95     55.59 o 
   2   6  21       10.68      -10.31     58.55 o 
   3   6  21      217.10      120.31    123.51 o 
   4   6  21      204.76      193.03     73.75 o 
   5   6  21      209.05      202.99     72.78 o 
   6   6  21      455.28      390.90     92.24 o 
   7   6  21       57.88       17.22     71.35 o 
  -2   7  21      122.49       47.37     72.66 o 
  -1   7  21      311.45      283.30    126.26 o 
   0   7  21       45.29       41.16    107.36 o 
   1   7  21      893.96      735.22    111.10 o 
 -12   0  22     1561.22     1431.04    165.17 o 
 -10   0  22       42.32      107.91     74.01 o 
  -8   0  22      222.29      192.36     74.79 o 
  -6   0  22      141.14       78.89     45.12 o 
  -4   0  22     1854.74     1825.90     90.75 o 
  -2   0  22        0.21      -17.67     31.15 o 
   0   0  22       11.85       26.29     25.36 o 
   2   0  22     1146.35     1011.67     64.99 o 
   4   0  22      170.14      227.20     71.70 o 
   6   0  22      309.07      314.33     57.74 o 
   8   0  22      223.39      144.75     57.04 o 
  10   0  22      680.88      536.52    119.61 o 
  12   0  22      287.07      211.84    113.51 o 
 -13   1  22       57.92      196.72     68.25 o 
 -12   1  22       10.90       70.98     57.19 o 
 -11   1  22      121.38      125.65     58.06 o 
 -10   1  22      305.16      322.96     63.80 o 
  -9   1  22      424.18      433.81    137.83 o 
  -8   1  22      729.44      713.03     53.80 o 
  -7   1  22      629.31      608.27     49.08 o 
  -6   1  22       24.05       29.41     29.10 o 
  -5   1  22     1204.71     1234.73     57.64 o 
  -4   1  22      142.57       73.15     25.88 o 
  -3   1  22     2320.77     2329.27     74.29 o 
  -2   1  22        0.78      -10.06     21.86 o 
  -1   1  22      414.82      426.07     28.76 o 
   0   1  22     1330.60     1345.56     40.45 o 
   1   1  22       27.35       48.56     15.59 o 
   2   1  22      576.99      566.38     29.96 o 
   3   1  22      162.38      144.21     22.54 o 
   4   1  22       89.76       94.41     35.40 o 
   5   1  22     2080.90     1966.61    137.84 o 
   6   1  22      105.90       48.59     35.93 o 
   7   1  22     1091.62     1138.95     72.76 o 
   8   1  22        4.19      -59.20     41.31 o 
   9   1  22       10.31      -41.79     38.68 o 
  10   1  22        6.20       70.53     51.75 o 
  11   1  22       42.36       21.01     49.11 o 
  12   1  22      395.70      376.33     88.10 o 
  13   1  22        3.77      -93.48     62.32 o 
 -13   2  22       71.41       91.48     62.63 o 
 -12   2  22      260.00      340.23     77.51 o 
 -11   2  22       42.47       77.29     55.76 o 
 -10   2  22      151.85      145.54     49.74 o 
  -9   2  22      128.07      153.12     46.57 o 
  -8   2  22      225.57      323.90     40.05 o 
  -7   2  22        7.01       -5.52     28.98 o 
  -6   2  22      900.17      940.54     55.95 o 
  -5   2  22      391.99      388.93     44.26 o 
  -4   2  22      403.34      441.52     39.57 o 
  -3   2  22      202.79      186.30     29.75 o 
  -2   2  22       35.54       40.10     18.56 o 
  -1   2  22       63.68       57.17     19.17 o 
   0   2  22        0.06        1.01     21.82 o 
   1   2  22      205.13      257.37     30.44 o 
   2   2  22       56.25       33.08     38.19 o 
   3   2  22       38.83       -6.89     30.34 o 
   4   2  22      483.17      407.28     47.67 o 
   5   2  22       92.03      122.16     39.97 o 
   6   2  22       77.17       40.51     46.29 o 
   7   2  22     1241.47     1193.28    103.24 o 
   8   2  22      175.44      162.56     61.03 o 
   9   2  22      787.87     1008.95    154.93 o 
  10   2  22        0.16      -21.77     47.54 o 
  11   2  22      279.66      321.20     68.78 o 
  12   2  22       24.93      -16.21     55.35 o 
 -12   3  22      393.71      340.82     78.40 o 
 -11   3  22       39.20       28.54     47.10 o 
 -10   3  22     1160.40     1082.84     75.39 o 
  -9   3  22      424.24      432.03     54.69 o 
  -8   3  22      301.08      301.40     42.38 o 
  -7   3  22        5.29       88.65     32.98 o 
  -6   3  22        2.40       13.34     31.80 o 
  -5   3  22      765.40      810.38     57.78 o 
  -4   3  22      526.98      454.54     42.26 o 
  -3   3  22     2591.84     2622.70     85.81 o 
  -2   3  22      610.70      581.67     55.48 o 
  -1   3  22        1.14        2.76     28.48 o 
   0   3  22      603.02      559.23     43.30 o 
   1   3  22      715.19      678.28     48.96 o 
   2   3  22       28.42       20.29     32.31 o 
   3   3  22        0.14      -23.57     39.81 o 
   4   3  22      589.27      654.20     69.97 o 
   5   3  22     1294.17     1302.74    113.66 o 
   6   3  22       19.99       44.51     57.02 o 
   7   3  22      303.81      199.63     63.41 o 
   8   3  22      143.03      139.07     67.24 o 
   9   3  22      179.09      155.95     71.74 o 
  10   3  22      119.52       77.07     66.22 o 
  11   3  22        0.90       47.87     55.06 o 
 -11   4  22      244.03      237.23     56.19 o 
 -10   4  22      115.29      129.33     48.16 o 
  -9   4  22       99.12       57.79     44.70 o 
  -8   4  22        7.40       -9.35     37.80 o 
  -7   4  22      711.13      718.74     61.38 o 
  -6   4  22      550.49      705.51     55.29 o 
  -5   4  22       51.47       11.75     39.09 o 
  -4   4  22       85.00        2.88     38.73 o 
  -3   4  22        0.71      -49.16     35.72 o 
  -2   4  22     2263.95     2301.43    172.40 o 
  -1   4  22      884.45      887.47    119.00 o 
   0   4  22      434.57      448.90     45.04 o 
   1   4  22       37.72       19.37     32.85 o 
   2   4  22     1228.80     1180.42     93.80 o 
   3   4  22     1244.29     1275.08    100.88 o 
   4   4  22      260.24      217.28     62.15 o 
   5   4  22       42.53       52.69    115.01 o 
   6   4  22       25.14        2.85     53.75 o 
   7   4  22      535.90      583.11    132.17 o 
   8   4  22      664.06      690.32    102.87 o 
   9   4  22     1210.12     1032.28    169.42 o 
  10   4  22        6.80       19.82     69.61 o 
  -9   5  22      469.86      374.55     79.29 o 
  -8   5  22      132.72      125.00     61.30 o 
  -7   5  22       42.79       72.40     62.73 o 
  -6   5  22      155.67      191.42     68.39 o 
  -5   5  22      396.93      438.25     79.33 o 
  -4   5  22        0.41      -29.17     38.75 o 
  -3   5  22     1659.02     1549.64     94.17 o 
  -2   5  22      414.52      288.73     56.49 o 
  -1   5  22       69.39      -14.97     54.79 o 
   0   5  22      216.37      250.37     56.72 o 
   1   5  22      589.77      717.92     90.54 o 
   2   5  22       82.18       99.07     49.87 o 
   3   5  22      806.80      914.01     96.10 o 
   4   5  22      831.65      680.49     89.65 o 
   5   5  22       64.40       77.64     57.13 o 
   6   5  22       57.08       50.38     73.17 o 
   7   5  22       22.23        2.65     82.42 o 
   8   5  22      316.53      257.28     85.64 o 
   9   5  22      173.32      286.05     91.04 o 
  -7   6  22      263.85      176.23    106.96 o 
  -6   6  22      336.47      266.66    115.26 o 
  -5   6  22      237.26      338.04     83.33 o 
  -4   6  22      134.55      123.85     69.17 o 
  -3   6  22      376.84      342.89    179.23 o 
  -2   6  22      223.56      175.16     55.31 o 
  -1   6  22      124.60       38.50     50.90 o 
   0   6  22        3.99      -44.40     55.50 o 
   1   6  22      282.79      322.28     80.09 o 
   2   6  22      181.75      288.42     80.41 o 
   3   6  22        9.16       43.18     49.71 o 
   4   6  22      168.74      155.55     70.99 o 
   5   6  22      359.46      396.86     99.26 o 
   6   6  22      246.12      238.96     86.63 o 
 -13   0  23      329.01      117.59     86.89 o 
 -11   0  23      197.60       52.20     76.34 o 
  -9   0  23       27.70      102.18     67.36 o 
  -7   0  23     1194.15     1385.55    127.08 o 
  -5   0  23      170.13      116.16     43.19 o 
  -3   0  23      637.92      595.93     45.50 o 
  -1   0  23      985.93      977.05     60.71 o 
   1   0  23      570.23      605.73     56.88 o 
   3   0  23      304.13      358.18     76.47 o 
   5   0  23      116.93      -35.72     55.08 o 
   7   0  23     1286.10     1371.78    100.40 o 
   9   0  23     1175.18     1127.57     98.33 o 
  11   0  23      353.35      388.10    115.12 o 
  13   0  23       34.57        8.37    105.62 o 
 -13   1  23      245.94      214.84     70.92 o 
 -12   1  23       31.26       63.45     55.97 o 
 -11   1  23      159.22        0.02     69.78 o 
 -10   1  23     2920.42     2950.39    148.99 o 
  -9   1  23       37.91       11.33     36.18 o 
  -8   1  23     1363.54     1371.94     70.25 o 
  -7   1  23      229.06      265.30     40.13 o 
  -6   1  23       20.33      -19.20     26.79 o 
  -5   1  23      323.23      376.80     38.13 o 
  -4   1  23      234.09      271.08     43.40 o 
  -3   1  23      468.84      462.74     36.21 o 
  -2   1  23      718.99      683.11     39.02 o 
  -1   1  23        1.94      -18.27     16.84 o 
   0   1  23     2375.84     2425.87     57.51 o 
   1   1  23      410.73      409.01     23.84 o 
   2   1  23      886.29      827.45     36.00 o 
   3   1  23      201.95      197.22     41.23 o 
   4   1  23       10.15      -28.87     31.18 o 
   5   1  23        9.93        5.49     33.66 o 
   6   1  23       60.44       13.52     34.95 o 
   7   1  23      649.15      706.02     61.48 o 
   8   1  23        3.50       56.53     41.53 o 
   9   1  23        1.07       29.05     60.93 o 
  10   1  23        4.16      -50.62     41.30 o 
  11   1  23        0.03       -1.49     47.08 o 
  12   1  23      201.81      267.52     82.08 o 
 -12   2  23      500.04      480.36     85.85 o 
 -11   2  23       33.98       22.85     64.19 o 
 -10   2  23      113.45       89.48     46.70 o 
  -9   2  23       14.56       60.83     32.91 o 
  -8   2  23      173.08      181.15     40.85 o 
  -7   2  23       50.07       44.37     32.35 o 
  -6   2  23     2052.14     2001.43    134.64 o 
  -5   2  23      821.16      776.98     50.95 o 
  -4   2  23      212.00      163.95     31.89 o 
  -3   2  23      198.33      201.34     31.31 o 
  -2   2  23      734.69      753.69     36.12 o 
  -1   2  23     2689.87     2611.90     68.79 o 
   0   2  23       29.84       11.64     23.11 o 
   1   2  23      515.99      504.79     36.69 o 
   2   2  23       21.00       14.91     30.96 o 
   3   2  23      215.25      239.25     42.07 o 
   4   2  23      885.51      878.82     63.28 o 
   5   2  23       31.84       40.38     35.18 o 
   6   2  23       16.83       15.91     53.65 o 
   7   2  23      809.38      620.60     81.65 o 
   8   2  23      184.62      160.89     64.75 o 
   9   2  23     2102.87     1916.85    135.74 o 
  10   2  23        6.40       46.84     53.21 o 
  11   2  23       99.13      167.49     66.06 o 
  12   2  23       37.13      -37.35     56.50 o 
 -12   3  23      246.16      251.64     62.07 o 
 -11   3  23        1.13        0.16     48.66 o 
 -10   3  23       42.96        8.09     42.82 o 
  -9   3  23      157.27      196.74     45.59 o 
  -8   3  23      461.86      419.18     45.85 o 
  -7   3  23        0.78       22.68     32.59 o 
  -6   3  23       16.18      -32.04     29.49 o 
  -5   3  23      420.34      373.42     59.74 o 
  -4   3  23      767.49      745.04     74.32 o 
  -3   3  23      618.11      576.97     44.62 o 
  -2   3  23     1301.28     1288.75     75.41 o 
  -1   3  23      200.76      231.95     37.62 o 
   0   3  23      428.58      483.64     43.16 o 
   1   3  23      680.58      703.57     49.73 o 
   2   3  23       35.33       18.95     38.69 o 
   3   3  23       13.64       29.25     34.87 o 
   4   3  23       35.99       17.54     45.21 o 
   5   3  23      400.98      409.05     69.35 o 
   6   3  23      793.77      808.36     91.68 o 
   7   3  23      265.78      202.05     70.59 o 
   8   3  23      297.84      338.57     80.44 o 
   9   3  23        2.70      -36.60     56.61 o 
  10   3  23       26.92      -49.25     58.30 o 
  11   3  23      383.25      321.25     71.45 o 
 -10   4  23        7.22      -22.78     41.38 o 
  -9   4  23        5.64       29.00     40.20 o 
  -8   4  23      340.61      387.49     55.57 o 
  -7   4  23      884.51      907.10     74.90 o 
  -6   4  23      113.40      148.55     40.24 o 
  -5   4  23       29.88        8.09     39.26 o 
  -4   4  23      118.08       90.52     42.05 o 
  -3   4  23      792.28      697.98     77.23 o 
  -2   4  23      465.41      505.82     74.12 o 
  -1   4  23       52.70       80.43     40.97 o 
   0   4  23     2129.04     1947.23     82.16 o 
   1   4  23      595.67      591.40     69.61 o 
   2   4  23      118.62       38.15     38.80 o 
   3   4  23      481.63      519.69     77.02 o 
   4   4  23      190.96      245.50     63.64 o 
   5   4  23      143.24      144.90     59.03 o 
   6   4  23       55.20        5.22     57.57 o 
   7   4  23        0.68      106.09     65.54 o 
   8   4  23       12.13       21.91     63.24 o 
   9   4  23      121.07      109.72     72.87 o 
  10   4  23      294.48      169.59    109.81 o 
  -9   5  23      244.92      338.62     79.09 o 
  -8   5  23      256.57      271.00     77.02 o 
  -7   5  23       21.00       70.03     56.87 o 
  -6   5  23      667.72      725.50     95.85 o 
  -5   5  23     1476.21     1495.04    121.42 o 
  -4   5  23      923.86      892.63     76.87 o 
  -3   5  23      794.14      959.96     80.28 o 
  -2   5  23      200.32      198.53     61.79 o 
  -1   5  23     1779.25     1702.88    152.63 o 
   0   5  23      329.22      257.26     57.87 o 
   1   5  23       71.30       42.30     56.95 o 
   2   5  23       31.93       39.41     46.82 o 
   3   5  23       73.00      125.96     87.17 o 
   4   5  23      205.70       68.93    140.37 o 
   5   5  23     1124.31     1109.87    109.52 o 
   6   5  23      103.92       54.73     63.05 o 
   7   5  23       54.17       60.60     68.91 o 
   8   5  23      291.84      373.90     92.75 o 
  -6   6  23      280.28      245.27     82.98 o 
  -5   6  23       13.71      -11.81     87.24 o 
  -4   6  23      513.62      622.65     96.79 o 
  -3   6  23       52.04      115.65     70.20 o 
  -2   6  23       85.65      168.96     56.39 o 
  -1   6  23      340.56      337.54     63.61 o 
   0   6  23       73.68        6.72    134.45 o 
   1   6  23      102.30       -7.10     70.12 o 
   2   6  23      259.47      297.21     82.35 o 
   3   6  23      889.26      902.73    112.21 o 
   4   6  23        0.57      -60.76     55.77 o 
   5   6  23     1235.06     1386.83    131.96 o 
   6   6  23      613.67      519.93    143.25 o 
 -12   0  24      192.16      229.79     93.63 o 
 -10   0  24      144.99      234.82     82.43 o 
  -8   0  24       94.78      254.92     77.86 o 
  -6   0  24     2176.47     2005.40    107.60 o 
  -4   0  24      236.40      243.15     38.86 o 
  -2   0  24      270.59      191.75     34.25 o 
   0   0  24      579.78      627.50     41.76 o 
   2   0  24      203.27      197.97     38.90 o 
   4   0  24     2843.34     2494.38    175.86 o 
   6   0  24      631.89      796.72     77.67 o 
   8   0  24      198.03      241.81     95.83 o 
  10   0  24      264.93      332.86    107.96 o 
  12   0  24       31.28      -15.28     96.79 o 
 -13   1  24      257.50      361.98     80.10 o 
 -12   1  24      159.81      212.01     66.10 o 
 -11   1  24       12.28      -27.20     40.21 o 
 -10   1  24        0.16       28.52     76.88 o 
  -9   1  24       71.40      112.86     42.96 o 
  -8   1  24      394.47      496.56     49.36 o 
  -7   1  24      579.05      635.83     50.36 o 
  -6   1  24      329.33      358.35     40.81 o 
  -5   1  24      723.92      812.87     61.90 o 
  -4   1  24       55.41       51.80     32.64 o 
  -3   1  24     2430.37     2313.75     75.22 o 
  -2   1  24      558.28      588.34     38.33 o 
  -1   1  24      114.43       98.10     20.10 o 
   0   1  24      973.81     1032.36     41.09 o 
   1   1  24     1256.97     1242.53     37.64 o 
   2   1  24      516.36      627.72     44.20 o 
   3   1  24        4.73        5.18     32.58 o 
   4   1  24       13.92        9.27     32.33 o 
   5   1  24      592.84      628.88     56.66 o 
   6   1  24      225.46      261.46     46.35 o 
   7   1  24      616.30      631.24     67.96 o 
   8   1  24       69.72       92.32     46.27 o 
   9   1  24       58.40      101.78     48.52 o 
  10   1  24        3.77       21.82     49.32 o 
  11   1  24      517.52      569.44     95.13 o 
  12   1  24      169.75      134.06     76.98 o 
 -12   2  24       68.49      100.71     61.24 o 
 -11   2  24       84.03      -10.59     48.59 o 
 -10   2  24       14.45      -20.05     35.44 o 
  -9   2  24      188.74      119.33     64.27 o 
  -8   2  24      489.39      408.01     49.17 o 
  -7   2  24      687.11      747.71     73.56 o 
  -6   2  24     1759.73     1777.72     80.77 o 
  -5   2  24       70.63       75.64     32.45 o 
  -4   2  24      698.93      708.19     56.78 o 
  -3   2  24      871.27      883.21     49.04 o 
  -2   2  24        0.76       15.50     25.52 o 
  -1   2  24     2229.32     2208.75     75.44 o 
   0   2  24      839.83      851.40     43.83 o 
   1   2  24       73.88       77.37     26.83 o 
   2   2  24      351.09      411.41     41.34 o 
   3   2  24       90.90       31.33     33.96 o 
   4   2  24     1538.36     1524.01     79.88 o 
   5   2  24        0.01      -18.39     34.75 o 
   6   2  24      158.71       83.78     56.43 o 
   7   2  24     1746.85     1552.58    455.98 o 
   8   2  24      183.25      248.77     74.70 o 
   9   2  24      617.37      594.00     91.22 o 
  10   2  24      300.97      337.33     64.56 o 
  11   2  24       25.92       32.35     54.31 o 
  12   2  24       15.13       41.01     57.87 o 
 -11   3  24      411.56      373.30     66.69 o 
 -10   3  24     2052.01     2305.91    116.55 o 
  -9   3  24       40.80       74.24     49.82 o 
  -8   3  24      205.57      240.15     54.33 o 
  -7   3  24      386.69      421.85     48.54 o 
  -6   3  24        0.95       44.73     32.03 o 
  -5   3  24       76.97       73.51     32.76 o 
  -4   3  24       89.81       67.84     30.77 o 
  -3   3  24     2527.56     2324.07    133.35 o 
  -2   3  24      370.45      448.65     52.82 o 
  -1   3  24     2217.54     2089.79     78.17 o 
   0   3  24     2049.11     1903.16     75.25 o 
   1   3  24      450.27      486.47     45.16 o 
   2   3  24      816.98      908.69     56.33 o 
   3   3  24        8.64       24.66     36.25 o 
   4   3  24       41.83       20.18     46.86 o 
   5   3  24      234.65      177.35     61.71 o 
   6   3  24      761.90      894.34     95.92 o 
   7   3  24      211.99      210.97     66.10 o 
   8   3  24      117.81       45.07     59.95 o 
   9   3  24        7.51      -35.09     58.35 o 
  10   3  24      758.13      749.65    213.09 o 
  11   3  24       56.12       72.30     57.83 o 
 -10   4  24        0.80      -39.03     45.86 o 
  -9   4  24      131.89      101.14     51.86 o 
  -8   4  24      229.07      257.40     56.99 o 
  -7   4  24       45.07       27.32     57.09 o 
  -6   4  24        0.57      -17.33     37.92 o 
  -5   4  24      112.31       85.69     42.74 o 
  -4   4  24        2.75       34.18     39.22 o 
  -3   4  24      312.92      242.93     51.73 o 
  -2   4  24      811.16      928.89     73.64 o 
  -1   4  24      364.16      396.47     55.34 o 
   0   4  24      201.94      213.88     51.58 o 
   1   4  24     2222.23     2067.74     87.03 o 
   2   4  24      583.36      575.99     51.73 o 
   3   4  24        0.17      -61.26     40.84 o 
   4   4  24       24.26       28.97     50.90 o 
   5   4  24       16.76      -11.12     50.64 o 
   6   4  24      175.99      193.04     71.45 o 
   7   4  24      226.17      176.49     71.65 o 
   8   4  24     1902.63     1888.98    147.28 o 
   9   4  24      140.06      128.76     75.24 o 
  10   4  24      931.54     1003.79    173.63 o 
  -9   5  24     1349.17     1339.43    129.86 o 
  -8   5  24       47.72       39.97     64.76 o 
  -7   5  24      128.90      161.29     68.44 o 
  -6   5  24       89.45      121.24     62.43 o 
  -5   5  24       38.69      154.65    110.08 o 
  -4   5  24       25.29       37.84     43.91 o 
  -3   5  24       62.81       41.88     43.89 o 
  -2   5  24       20.36       14.45     42.30 o 
  -1   5  24      591.34      583.52     69.63 o 
   0   5  24      374.46      404.27     63.52 o 
   1   5  24      661.85      666.53     90.61 o 
   2   5  24      489.88      315.97     59.72 o 
   3   5  24      167.57      154.86     59.43 o 
   4   5  24       10.44      -51.34     77.20 o 
   5   5  24      566.28      705.11    104.79 o 
   6   5  24       25.83       -7.39     59.44 o 
   7   5  24      596.00      471.37    121.19 o 
   8   5  24       24.86       74.20     73.48 o 
  -6   6  24      439.99      566.32    117.80 o 
  -5   6  24       92.95       82.82     65.53 o 
  -4   6  24      930.62      804.09    106.59 o 
  -3   6  24        6.55      -23.59     84.88 o 
  -2   6  24      197.31      124.30     78.04 o 
  -1   6  24        5.84       -3.95     46.20 o 
   0   6  24        7.81       28.78     89.54 o 
   1   6  24      130.25       66.02     68.35 o 
   2   6  24      370.09      379.34     88.50 o 
   3   6  24       21.15      -30.82     65.79 o 
   4   6  24      228.66      218.00     78.26 o 
   5   6  24      117.45      137.21     90.91 o 
 -13   0  25      569.35      571.98    130.97 o 
 -11   0  25       10.81      -71.73     60.71 o 
  -9   0  25      527.19      506.27    100.76 o 
  -7   0  25        2.99      120.06     61.47 o 
  -5   0  25      489.86      554.53     62.04 o 
  -3   0  25      638.69      659.62     48.75 o 
  -1   0  25     4756.18     4377.98    129.96 o 
   1   0  25      625.65      581.19     41.27 o 
   3   0  25       40.66       20.50     49.06 o 
   5   0  25        1.36       38.65     63.42 o 
   7   0  25     2136.27     2045.54    123.27 o 
   9   0  25     1080.92     1207.25    104.61 o 
  11   0  25     1172.48     1184.73    168.47 o 
 -12   1  25      182.48      215.99     70.10 o 
 -11   1  25      205.10      216.16     55.61 o 
 -10   1  25     1031.60     1040.15     79.25 o 
  -9   1  25       48.20       18.90     43.97 o 
  -8   1  25      297.28      292.32     43.41 o 
  -7   1  25       15.93       39.30     32.38 o 
  -6   1  25      399.14      428.05     43.15 o 
  -5   1  25      515.16      453.97     56.58 o 
  -4   1  25       44.65       36.77     27.88 o 
  -3   1  25      190.86      206.92     32.61 o 
  -2   1  25      589.87      611.84     36.98 o 
  -1   1  25       10.84       33.07     19.28 o 
   0   1  25     7275.31     7098.67    132.25 o 
   1   1  25     1682.73     1661.93     45.18 o 
   2   1  25      250.63      202.27     34.80 o 
   3   1  25       40.59        9.58     42.87 o 
   4   1  25       42.62       19.64     35.96 o 
   5   1  25       50.32       52.95     38.44 o 
   6   1  25       13.95      -11.51     35.99 o 
   7   1  25       56.45       81.09     42.75 o 
   8   1  25      236.45      301.42     55.37 o 
   9   1  25        1.31      -31.01     49.99 o 
  10   1  25        2.81      -10.73     45.95 o 
  11   1  25      157.11      219.80     79.49 o 
  12   1  25        2.61       45.38     70.00 o 
 -12   2  25       15.35      -60.74     84.72 o 
 -11   2  25        0.05       27.65     51.15 o 
 -10   2  25       40.43       64.14     79.88 o 
  -9   2  25      242.88      281.12     46.84 o 
  -8   2  25      186.35      184.82     49.63 o 
  -7   2  25      255.78      306.58     43.27 o 
  -6   2  25     1481.69     1487.41     69.78 o 
  -5   2  25        4.16      -42.02     31.04 o 
  -4   2  25       49.40       80.07     35.08 o 
  -3   2  25      327.04      295.16     34.84 o 
  -2   2  25       35.94       26.05     20.37 o 
  -1   2  25      717.01      721.96     45.98 o 
   0   2  25       91.88       90.20     25.54 o 
   1   2  25     1314.04     1273.47     54.56 o 
   2   2  25      245.45      324.76     39.83 o 
   3   2  25      869.30      960.84     66.89 o 
   4   2  25     1087.74      972.91     66.92 o 
   5   2  25       78.20       98.35     39.04 o 
   6   2  25       34.70       38.36     52.52 o 
   7   2  25      165.23      130.46     63.04 o 
   8   2  25        1.21       57.34     57.74 o 
   9   2  25     1176.62     1075.03    203.95 o 
  10   2  25        1.02       20.22     49.43 o 
  11   2  25      417.20      458.71     76.35 o 
  12   2  25        1.33      -18.62     58.08 o 
 -11   3  25       71.51       84.40     51.38 o 
 -10   3  25      326.05      349.69     83.03 o 
  -9   3  25        7.05       -1.98     43.01 o 
  -8   3  25      504.63      556.95     55.25 o 
  -7   3  25      110.79       99.51     38.45 o 
  -6   3  25       83.84       97.25     35.62 o 
  -5   3  25       99.15       74.65     32.98 o 
  -4   3  25     1390.55     1170.48     77.11 o 
  -3   3  25     1468.90     1372.91     81.96 o 
  -2   3  25     1119.29     1193.15     81.37 o 
  -1   3  25      711.14      650.79     47.46 o 
   0   3  25      393.09      374.45     41.49 o 
   1   3  25      218.26      230.20     33.77 o 
   2   3  25       12.74        1.13     37.43 o 
   3   3  25      525.27      437.70     52.14 o 
   4   3  25      106.02       21.68     49.46 o 
   5   3  25      218.05      117.52     57.22 o 
   6   3  25      212.00      110.59     61.81 o 
   7   3  25        9.84       36.66     55.77 o 
   8   3  25        2.29       49.52     62.35 o 
   9   3  25      108.17       61.69     86.50 o 
  10   3  25      245.46      230.12    127.78 o 
  11   3  25      281.14      181.39     67.91 o 
 -10   4  25      234.64      166.66     58.63 o 
  -9   4  25       24.65       34.80     57.05 o 
  -8   4  25     1139.29     1179.47    114.12 o 
  -7   4  25       70.33       -2.00     52.68 o 
  -6   4  25      600.99      611.18     67.77 o 
  -5   4  25      773.45      788.37    130.69 o 
  -4   4  25       27.18       48.21     59.24 o 
  -3   4  25       83.98      108.90     43.61 o 
  -2   4  25      404.17      448.48     60.17 o 
  -1   4  25     1751.02     1647.91     93.02 o 
   0   4  25       53.91       -4.58     37.54 o 
   1   4  25      263.33      267.55     43.54 o 
   2   4  25     1145.34     1261.06     69.03 o 
   3   4  25      963.70      922.01     93.25 o 
   4   4  25      282.36      326.81     94.63 o 
   5   4  25      708.76      586.91    104.81 o 
   6   4  25      177.20      172.05     70.32 o 
   7   4  25       17.97      -20.64     62.87 o 
   8   4  25      212.92      130.52     72.06 o 
   9   4  25       17.53       -0.82     63.43 o 
  10   4  25      679.20      538.66    105.72 o 
  -8   5  25        2.66       82.54     61.22 o 
  -7   5  25        0.12       12.22     58.31 o 
  -6   5  25       27.86      -18.82    109.73 o 
  -5   5  25      667.83      765.51     98.95 o 
  -4   5  25       87.99       71.75     48.70 o 
  -3   5  25      368.78      267.70     79.05 o 
  -2   5  25        3.04      -44.13     43.00 o 
  -1   5  25      167.18      164.79     67.33 o 
   0   5  25      514.66      644.35     72.75 o 
   1   5  25      328.93      252.33     74.59 o 
   2   5  25      226.53      312.22     83.37 o 
   3   5  25      130.83      113.87     50.23 o 
   4   5  25      635.45      566.09     86.67 o 
   5   5  25      353.77      463.23     86.01 o 
   6   5  25      725.13      845.61    106.74 o 
   7   5  25      256.86      142.59     99.10 o 
   8   5  25        0.39       18.36     70.03 o 
  -5   6  25       18.25       16.34     65.33 o 
  -4   6  25       47.63       53.26     84.84 o 
  -3   6  25       86.41      122.16     67.47 o 
  -2   6  25      155.91      194.68     59.24 o 
  -1   6  25      181.61      192.37     60.04 o 
   0   6  25      180.53      138.95     72.78 o 
   1   6  25       13.92       37.06     64.26 o 
   2   6  25      832.21     1028.26    119.13 o 
   3   6  25      187.18      232.25    127.82 o 
   4   6  25       20.62      145.92    108.48 o 
   5   6  25      352.33      359.21    167.98 o 
 -12   0  26      467.75      519.91    120.79 o 
 -10   0  26       10.55      135.32     75.17 o 
  -8   0  26      220.82      270.59     78.88 o 
  -6   0  26     2040.47     1930.95    132.08 o 
  -4   0  26      279.94      279.18     41.94 o 
  -2   0  26     2401.15     2319.64     87.77 o 
   0   0  26       42.70       92.65     28.58 o 
   2   0  26     2459.71     2363.71    123.00 o 
   4   0  26      733.50      605.49     99.96 o 
   6   0  26      632.59      685.19     76.77 o 
   8   0  26        2.29       24.58     56.55 o 
  10   0  26        0.02      -17.63     83.66 o 
  12   0  26       29.29       85.69     96.74 o 
 -12   1  26      236.92      300.36     72.32 o 
 -11   1  26      356.69      477.10     73.87 o 
 -10   1  26      736.40      924.97     76.39 o 
  -9   1  26       12.56       12.02     35.70 o 
  -8   1  26       41.07       45.29     35.03 o 
  -7   1  26     1165.25     1175.14     65.15 o 
  -6   1  26       15.64        1.13     33.12 o 
  -5   1  26      164.77      180.52     34.30 o 
  -4   1  26        7.13       44.44     28.40 o 
  -3   1  26       55.92      115.18     28.44 o 
  -2   1  26      150.36      146.88     26.33 o 
  -1   1  26      208.18      197.09     29.08 o 
   0   1  26     1620.12     1719.76     48.47 o 
   1   1  26      146.41      223.85     44.00 o 
   2   1  26       58.73       61.27     32.37 o 
   3   1  26     2302.24     2181.48     80.82 o 
   4   1  26      951.71      974.29     66.81 o 
   5   1  26      767.03      759.01     62.14 o 
   6   1  26      105.15      105.78     42.71 o 
   7   1  26       35.46        4.26     42.47 o 
   8   1  26        1.26       -9.51     50.08 o 
   9   1  26       40.24      116.68     50.45 o 
  10   1  26      218.02      295.12     63.23 o 
  11   1  26      574.23      466.90     93.96 o 
  12   1  26       38.91       75.77     76.36 o 
 -12   2  26       30.02       31.69     57.15 o 
 -11   2  26      279.61      348.43     73.57 o 
 -10   2  26       45.69       48.21     39.07 o 
  -9   2  26        5.65      -33.94     34.18 o 
  -8   2  26      799.88      793.48     59.83 o 
  -7   2  26     1155.13     1260.95    100.58 o 
  -6   2  26       34.35       67.68     31.82 o 
  -5   2  26       68.39       90.90     32.07 o 
  -4   2  26      231.73      165.24     33.26 o 
  -3   2  26       27.81       21.35     26.63 o 
  -2   2  26      269.18      283.19     34.19 o 
  -1   2  26     1507.84     1524.12     98.99 o 
   0   2  26     1881.58     1676.45     61.46 o 
   1   2  26      147.46      165.94     29.91 o 
   2   2  26     2642.10     2586.67     90.77 o 
   3   2  26       81.50       61.62     37.58 o 
   4   2  26     3873.54     3758.12    135.13 o 
   5   2  26     1077.60     1129.91     76.24 o 
   6   2  26      278.75      210.68     69.26 o 
   7   2  26       31.81       -3.51     50.16 o 
   8   2  26       20.51       48.18     86.11 o 
   9   2  26      974.29      987.15    130.79 o 
  10   2  26      522.78      635.16    129.73 o 
  11   2  26      268.10      192.55     67.15 o 
 -11   3  26      135.39       37.31     50.32 o 
 -10   3  26     1144.32     1200.83     92.24 o 
  -9   3  26      446.84      447.50     63.62 o 
  -8   3  26      545.96      652.50     71.46 o 
  -7   3  26      514.46      572.65     79.40 o 
  -6   3  26       21.00       44.57     33.79 o 
  -5   3  26      135.71      214.82     48.99 o 
  -4   3  26     1412.15     1293.07     81.38 o 
  -3   3  26     1700.51     1408.10     82.84 o 
  -2   3  26        0.00       28.34     43.56 o 
  -1   3  26     1484.93     1483.94     84.30 o 
   0   3  26      196.94      204.32     36.64 o 
   1   3  26        0.93        2.69     27.53 o 
   2   3  26     1559.29     1500.57     72.25 o 
   3   3  26      300.95      275.79     46.94 o 
   4   3  26      135.03       66.97     78.13 o 
   5   3  26      334.93      258.94     66.38 o 
   6   3  26        0.84       36.95     55.56 o 
   7   3  26      262.36      210.17     67.80 o 
   8   3  26      768.69     1024.31    111.57 o 
   9   3  26       18.24      169.33     75.62 o 
  10   3  26       29.55      -10.11     69.27 o 
  11   3  26       16.30      -78.59     52.39 o 
 -10   4  26       72.94        6.03     49.80 o 
  -9   4  26      115.97       26.79     64.68 o 
  -8   4  26       92.54        9.96     53.62 o 
  -7   4  26      366.32      292.14     76.18 o 
  -6   4  26      205.91      172.09     71.67 o 
  -5   4  26       31.35       63.77     44.67 o 
  -4   4  26      144.80      148.37     46.90 o 
  -3   4  26      402.88      338.01     61.57 o 
  -2   4  26       19.07       23.09     59.46 o 
  -1   4  26      497.57      469.44     78.65 o 
   0   4  26      206.51      210.77     50.48 o 
   1   4  26     1072.80     1110.39     67.79 o 
   2   4  26       52.21       57.03     42.58 o 
   3   4  26      999.17      992.84     98.08 o 
   4   4  26        3.96      -31.40     51.04 o 
   5   4  26      241.29      157.56     64.62 o 
   6   4  26        0.26       21.31     84.89 o 
   7   4  26        0.14       25.05     62.31 o 
   8   4  26        0.66       -4.06     63.27 o 
   9   4  26      175.24      153.58     89.25 o 
  -8   5  26      213.28      150.72     74.11 o 
  -7   5  26        7.54      -41.78     60.44 o 
  -6   5  26       63.39      -18.78     55.64 o 
  -5   5  26       22.95        7.72     58.77 o 
  -4   5  26       51.45       96.74     49.20 o 
  -3   5  26        1.74      -18.27     63.74 o 
  -2   5  26      109.45       33.44     43.85 o 
  -1   5  26      119.30       43.66     56.86 o 
   0   5  26      404.54      501.38     69.71 o 
   1   5  26      151.02      146.35     67.36 o 
   2   5  26      128.47      126.27     66.76 o 
   3   5  26      287.93      257.12     99.40 o 
   4   5  26      231.56      203.90     67.63 o 
   5   5  26      111.55       58.84     89.59 o 
   6   5  26       90.35       -6.75     60.85 o 
   7   5  26      313.70      412.81     91.98 o 
   8   5  26        0.06       24.77     75.90 o 
  -5   6  26      409.40      526.61     94.99 o 
  -4   6  26      154.15      153.00     75.46 o 
  -3   6  26       74.65      121.24     72.46 o 
  -2   6  26      568.91      641.81    109.88 o 
  -1   6  26      544.08      643.66     80.08 o 
   0   6  26      120.20      231.32     79.25 o 
   1   6  26       67.36      141.71     80.69 o 
   2   6  26       24.39       15.36     68.36 o 
   3   6  26      333.51      451.05     95.57 o 
   4   6  26      111.87      156.05     79.53 o 
 -11   0  27      495.94      665.38    124.62 o 
  -9   0  27      336.21      351.51     89.23 o 
  -7   0  27        6.38       27.42     55.62 o 
  -5   0  27     3917.21     3793.29    132.00 o 
  -3   0  27     2266.85     2084.83     86.01 o 
  -1   0  27       15.25       11.12     30.15 o 
   1   0  27      980.72      987.62     53.81 o 
   3   0  27     1287.03     1272.77    162.56 o 
   5   0  27      590.88      726.63    110.59 o 
   7   0  27     1566.22     1660.96    114.46 o 
   9   0  27     2322.46     2394.03    145.68 o 
  11   0  27      515.87      669.12    147.58 o 
 -12   1  27       74.50       41.56     72.74 o 
 -11   1  27        0.03      -37.09     40.67 o 
 -10   1  27      374.17      457.11     61.55 o 
  -9   1  27        1.77        6.72     35.47 o 
  -8   1  27     2189.77     2241.03    107.23 o 
  -7   1  27       29.54       39.47     41.70 o 
  -6   1  27       15.41       57.08     32.60 o 
  -5   1  27      575.45      623.91     47.99 o 
  -4   1  27      147.08       89.92     30.96 o 
  -3   1  27      125.60      163.18     30.69 o 
  -2   1  27      179.50      185.89     27.51 o 
  -1   1  27        1.81       -5.59     19.89 o 
   0   1  27     2282.56     2383.86     82.12 o 
   1   1  27     5511.59     5030.88    118.54 o 
   2   1  27      635.94      602.25     46.08 o 
   3   1  27       73.64       93.19     33.22 o 
   4   1  27      673.66      558.15     57.40 o 
   5   1  27       10.33       10.90     34.97 o 
   6   1  27        0.83      -21.37     37.34 o 
   7   1  27       70.77       43.02     40.82 o 
   8   1  27      203.86      195.97     52.92 o 
   9   1  27       16.39        2.42     47.80 o 
  10   1  27       63.62       26.55     50.64 o 
  11   1  27      714.71      698.29    112.15 o 
  12   1  27      122.92      119.34     80.65 o 
 -11   2  27        4.20       45.91     55.94 o 
 -10   2  27       36.09       10.24     36.90 o 
  -9   2  27     1095.71     1131.47    196.13 o 
  -8   2  27     1101.75     1080.33     95.00 o 
  -7   2  27       70.16       71.91     35.89 o 
  -6   2  27      628.88      665.79     52.36 o 
  -5   2  27      769.93      779.42     56.62 o 
  -4   2  27       31.39       11.78     27.87 o 
  -3   2  27     1696.18     1694.23     67.76 o 
  -2   2  27     1634.89     1648.47     67.11 o 
  -1   2  27       34.86       36.06     40.05 o 
   0   2  27     2330.24     2116.06     70.24 o 
   1   2  27      314.91      273.39     38.80 o 
   2   2  27     1613.92     1752.21     75.47 o 
   3   2  27     1452.99     1503.83     91.84 o 
   4   2  27     4193.68     4099.66    145.19 o 
   5   2  27      405.44      430.39     53.86 o 
   6   2  27      121.87       67.89     56.35 o 
   7   2  27      110.18      130.35     63.77 o 
   8   2  27        6.58      -45.09     53.09 o 
   9   2  27      461.68      667.32    101.39 o 
  10   2  27       13.22       -4.35     52.95 o 
  11   2  27        5.53      -10.70     56.49 o 
 -11   3  27        0.82       55.40     56.06 o 
 -10   3  27      160.81      192.10     56.91 o 
  -9   3  27       95.25       90.78     48.50 o 
  -8   3  27       95.01       38.66     38.42 o 
  -7   3  27      345.75      311.29     46.43 o 
  -6   3  27     1899.41     1850.69    101.15 o 
  -5   3  27      354.30      345.65     55.61 o 
  -4   3  27        1.28      -34.33     34.29 o 
  -3   3  27      534.74      491.37     56.49 o 
  -2   3  27      373.35      233.11     48.19 o 
  -1   3  27        0.36       13.72     35.65 o 
   0   3  27       42.27       54.24     29.27 o 
   1   3  27      675.25      681.61     46.73 o 
   2   3  27      325.56      306.65     42.04 o 
   3   3  27       20.27        3.47     37.51 o 
   4   3  27      308.17      351.45     80.59 o 
   5   3  27      192.79      149.39     61.41 o 
   6   3  27      149.84      114.28     64.89 o 
   7   3  27      295.22      328.72     76.84 o 
   8   3  27      757.78      884.94    204.45 o 
   9   3  27     1032.19      922.39    112.68 o 
  10   3  27       15.39       86.76     71.76 o 
  -9   4  27      157.20       91.83    135.59 o 
  -8   4  27       67.57      100.06     62.03 o 
  -7   4  27      227.41      143.48     65.53 o 
  -6   4  27     2946.92     2952.33    131.74 o 
  -5   4  27      621.69      767.64     72.31 o 
  -4   4  27        0.08      -44.20     57.75 o 
  -3   4  27        9.80       22.96     40.88 o 
  -2   4  27       14.93       10.86     39.35 o 
  -1   4  27       42.65      -13.15     37.51 o 
   0   4  27      560.04      527.36     64.45 o 
   1   4  27       67.47      133.97     43.69 o 
   2   4  27      866.62      884.58     81.90 o 
   3   4  27     1222.30     1055.92     99.09 o 
   4   4  27     1110.27      964.27    101.07 o 
   5   4  27      146.12       99.78     71.03 o 
   6   4  27      477.47      580.67     92.27 o 
   7   4  27       65.75       39.51     65.56 o 
   8   4  27        3.28       11.65    125.52 o 
   9   4  27       54.81      -33.38     73.98 o 
  -8   5  27       38.78       29.65     65.97 o 
  -7   5  27      282.23      348.62     84.46 o 
  -6   5  27       72.37      116.42     68.11 o 
  -5   5  27       60.85      101.68     65.70 o 
  -4   5  27      559.21      639.56     74.83 o 
  -3   5  27        3.23       36.73     43.51 o 
  -2   5  27      373.55      277.06     58.92 o 
  -1   5  27       16.82      -31.34     43.28 o 
   0   5  27       77.77       96.65     50.33 o 
   1   5  27        1.40       -8.34     75.74 o 
   2   5  27      454.01      588.55     93.02 o 
   3   5  27       40.87       40.88     49.10 o 
   4   5  27       16.86      -12.28     55.97 o 
   5   5  27      423.81      389.89    154.27 o 
   6   5  27      164.88       58.81     68.58 o 
   7   5  27        9.63       77.25    109.76 o 
  -4   6  27        2.36      -81.75     54.50 o 
  -3   6  27       68.67       65.49     73.40 o 
  -2   6  27      261.98      235.81     63.19 o 
  -1   6  27       51.23       67.07     55.22 o 
   0   6  27      405.03      523.27     95.36 o 
   1   6  27      125.62      131.30     72.90 o 
   2   6  27      120.74      112.58     83.29 o 
   3   6  27       12.53       45.38     72.30 o 
   4   6  27       61.79       11.85     69.57 o 
 -12   0  28       65.37       74.72     86.02 o 
 -10   0  28        1.16       23.65     71.07 o 
  -8   0  28     2308.86     2511.00    183.72 o 
  -6   0  28     5184.57     4876.99    187.27 o 
  -4   0  28     5775.37     5880.88    175.16 o 
  -2   0  28     1522.15     1434.17     75.68 o 
   0   0  28       11.44       48.98     27.45 o 
   2   0  28     3148.51     2975.60    127.83 o 
   4   0  28     4746.60     4565.08    270.11 o 
   6   0  28      590.73      670.62     93.01 o 
   8   0  28      589.71      648.85     84.39 o 
  10   0  28       93.26      208.82    102.94 o 
 -12   1  28      191.63      136.37     66.20 o 
 -11   1  28      100.08       22.97     46.86 o 
 -10   1  28      194.11      299.09     55.31 o 
  -9   1  28       21.46       13.95     40.99 o 
  -8   1  28     1067.46     1053.15     67.36 o 
  -7   1  28      130.44      150.76     38.35 o 
  -6   1  28       72.14      131.70     33.94 o 
  -5   1  28      356.65      385.04     54.27 o 
  -4   1  28      769.04      747.79     49.70 o 
  -3   1  28     3453.97     3240.63     88.90 o 
  -2   1  28      383.48      387.88     43.63 o 
  -1   1  28     1692.08     1763.58     52.77 o 
   0   1  28      164.30      191.22     48.95 o 
   1   1  28      114.35      169.24     29.08 o 
   2   1  28      229.19      237.06     37.62 o 
   3   1  28      125.94      152.34     34.82 o 
   4   1  28      530.17      448.76     54.75 o 
   5   1  28      632.33      607.35     61.32 o 
   6   1  28       68.31       20.25     40.76 o 
   7   1  28        0.51       44.63     42.21 o 
   8   1  28       11.66      -14.44     41.89 o 
   9   1  28      254.56      266.98     60.40 o 
  10   1  28      690.18      771.14     83.41 o 
  11   1  28      288.77      360.27     91.17 o 
 -11   2  28      261.44      193.12     66.40 o 
 -10   2  28      135.66      107.51     47.00 o 
  -9   2  28     1079.91     1144.71    126.77 o 
  -8   2  28       75.09       74.94     46.95 o 
  -7   2  28       15.93       33.97     34.87 o 
  -6   2  28      502.72      587.31     50.28 o 
  -5   2  28      509.73      541.71     47.68 o 
  -4   2  28     1386.29     1431.49     65.99 o 
  -3   2  28        0.33       89.34     39.91 o 
  -2   2  28      226.33      274.66     45.25 o 
  -1   2  28       91.07       81.05     27.57 o 
   0   2  28     1143.77     1022.81     56.69 o 
   1   2  28      101.73      124.28     30.03 o 
   2   2  28      460.91      428.11     44.89 o 
   3   2  28      262.08      315.77     43.13 o 
   4   2  28      327.40      373.74     51.92 o 
   5   2  28     1425.80     1441.16     84.93 o 
   6   2  28      350.43      332.93     86.06 o 
   7   2  28      305.78      357.77     73.95 o 
   8   2  28      192.74      210.55     72.60 o 
   9   2  28       18.02      109.36     68.44 o 
  10   2  28       27.13        5.73     52.98 o 
  11   2  28      317.18      152.72     64.08 o 
 -10   3  28      165.03      256.25     75.82 o 
  -9   3  28      246.91      264.69     57.68 o 
  -8   3  28      134.99       86.23     41.43 o 
  -7   3  28        1.91       -8.58     43.88 o 
  -6   3  28      129.10      138.83     47.95 o 
  -5   3  28      103.71      123.33     45.39 o 
  -4   3  28      356.05      412.55     61.86 o 
  -3   3  28      390.67      348.97     52.27 o 
  -2   3  28      410.60      439.58     56.90 o 
  -1   3  28       94.94       88.75     59.92 o 
   0   3  28     1083.15     1094.22     61.08 o 
   1   3  28        8.92       28.44     28.93 o 
   2   3  28      333.26      315.77     44.29 o 
   3   3  28        7.30       41.75     36.29 o 
   4   3  28      226.99      251.66     63.46 o 
   5   3  28        0.91       -5.85     55.14 o 
   6   3  28     2447.95     2454.58    153.45 o 
   7   3  28      838.00      651.90     93.17 o 
   8   3  28      714.10      712.32    102.71 o 
   9   3  28      148.88       80.14     73.28 o 
  10   3  28        2.81      102.57     76.37 o 
  -9   4  28        1.39       41.97     68.08 o 
  -8   4  28      347.05      239.20     75.57 o 
  -7   4  28       16.65       34.75     57.02 o 
  -6   4  28      306.24      250.11     57.23 o 
  -5   4  28      106.87      108.52     48.55 o 
  -4   4  28      708.29      738.40     73.31 o 
  -3   4  28     1209.36      962.80     78.35 o 
  -2   4  28      257.06      371.59     57.88 o 
  -1   4  28      730.66      888.04     75.06 o 
   0   4  28       32.32       10.29     43.10 o 
   1   4  28      515.52      511.72     55.23 o 
   2   4  28     1205.82     1137.81     83.76 o 
   3   4  28       11.45        0.62     40.64 o 
   4   4  28       99.00       83.17     58.66 o 
   5   4  28       32.18       16.86     60.02 o 
   6   4  28        2.82      -75.04     52.11 o 
   7   4  28      143.73      182.08     76.18 o 
   8   4  28       37.82       32.65     70.35 o 
   9   4  28      673.46      565.74    109.97 o 
  -7   5  28        7.49      -81.83     54.55 o 
  -6   5  28      151.69      161.36     76.21 o 
  -5   5  28      111.37      214.62    105.63 o 
  -4   5  28       70.52       23.72     47.07 o 
  -3   5  28       23.26       -7.85     46.17 o 
  -2   5  28       31.94       61.14     48.40 o 
  -1   5  28       22.69        3.95     54.76 o 
   0   5  28      128.12      154.47     54.82 o 
   1   5  28      351.54      289.54     78.23 o 
   2   5  28      184.80      177.98     68.55 o 
   3   5  28       79.55       57.64     60.40 o 
   4   5  28       27.87       32.26     61.33 o 
   5   5  28       26.69      -48.98    119.79 o 
   6   5  28      915.10      695.44    263.19 o 
   7   5  28      196.72      171.77     96.07 o 
  -4   6  28       84.22       27.20    137.79 o 
  -3   6  28       87.01       72.92     68.44 o 
  -2   6  28      430.99      463.24    103.02 o 
  -1   6  28       37.21      -14.57     52.94 o 
   0   6  28      315.82      463.93     90.07 o 
   1   6  28      205.39      222.22    116.19 o 
   2   6  28       53.45       58.17     81.37 o 
   3   6  28      222.71      250.48    110.09 o 
 -11   0  29     2022.21     1867.12    186.28 o 
  -9   0  29        5.30       -8.68     67.51 o 
  -7   0  29      412.00      428.23    159.53 o 
  -5   0  29       54.77       83.17     38.30 o 
  -3   0  29     1995.88     2174.59     99.03 o 
  -1   0  29        0.77        3.58     28.05 o 
   1   0  29     4160.14     3997.52    125.60 o 
   3   0  29      241.83      247.80     84.22 o 
   5   0  29     1412.81     1305.76    100.12 o 
   7   0  29     3029.06     2894.29    203.81 o 
   9   0  29     1708.76     1895.87    194.74 o 
  11   0  29        1.44      -43.29     85.81 o 
 -11   1  29      456.36      559.35     89.68 o 
 -10   1  29      817.72      877.94     78.46 o 
  -9   1  29        7.13      -12.24     37.79 o 
  -8   1  29     2322.69     2490.23     99.31 o 
  -7   1  29     1206.71     1372.38     72.04 o 
  -6   1  29     1204.07     1184.11     65.17 o 
  -5   1  29       93.87        9.83     29.45 o 
  -4   1  29     1780.98     1756.96     72.05 o 
  -3   1  29     1326.12     1338.15     57.57 o 
  -2   1  29      790.45      909.54     46.03 o 
  -1   1  29        6.94       17.30     28.96 o 
   0   1  29      402.51      380.46     40.41 o 
   1   1  29     2308.58     2343.81     96.89 o 
   2   1  29      757.98      770.38     60.32 o 
   3   1  29      762.79      668.71     50.65 o 
   4   1  29       14.08       26.28     38.22 o 
   5   1  29        1.73      -19.09     36.21 o 
   6   1  29     2381.99     2262.52    106.11 o 
   7   1  29      327.40      311.21     55.69 o 
   8   1  29      343.84      364.46     62.12 o 
   9   1  29      278.03      302.18     62.95 o 
  10   1  29      191.42      169.33     60.01 o 
  11   1  29      289.04      217.11    129.83 o 
 -11   2  29      292.56      413.23     77.35 o 
 -10   2  29       90.29       86.67     48.44 o 
  -9   2  29       17.20        0.51     38.21 o 
  -8   2  29      269.38      314.65     47.95 o 
  -7   2  29      167.85      163.56     40.37 o 
  -6   2  29      530.12      583.07     52.11 o 
  -5   2  29      608.66      568.90     49.49 o 
  -4   2  29       18.05       15.32     38.93 o 
  -3   2  29     1408.35     1512.12     84.65 o 
  -2   2  29        4.56       13.11     35.81 o 
  -1   2  29     1011.11      995.50     51.22 o 
   0   2  29       43.14        7.04     26.19 o 
   1   2  29      861.08      802.53     47.74 o 
   2   2  29     1286.36     1224.43     66.09 o 
   3   2  29     4115.98     3879.22    122.26 o 
   4   2  29       45.07       50.91     40.74 o 
   5   2  29       23.81        7.65     39.03 o 
   6   2  29      912.74     1144.64    105.26 o 
   7   2  29      740.32      671.15     99.30 o 
   8   2  29      600.90      602.74     93.11 o 
   9   2  29       59.48       85.79     65.46 o 
  10   2  29       40.95       41.29     55.08 o 
  11   2  29        3.53        1.96     56.71 o 
 -10   3  29       62.17       85.08     52.46 o 
  -9   3  29       31.37      107.31     48.75 o 
  -8   3  29        8.63       27.88     44.84 o 
  -7   3  29       41.81       -3.83     44.93 o 
  -6   3  29       10.09      -26.87     41.61 o 
  -5   3  29      357.05      311.30     55.67 o 
  -4   3  29      204.51      245.40     50.18 o 
  -3   3  29      103.52       93.23     43.62 o 
  -2   3  29      149.39      134.78     45.92 o 
  -1   3  29       17.10      -17.88     37.86 o 
   0   3  29      538.06      455.51     50.10 o 
   1   3  29      371.59      381.46     59.03 o 
   2   3  29        8.90       28.49     32.89 o 
   3   3  29      121.59       95.65     38.97 o 
   4   3  29       18.28       87.37     54.96 o 
   5   3  29        8.90       75.96     59.40 o 
   6   3  29       29.11       58.90     55.35 o 
   7   3  29       34.12       63.87     62.61 o 
   8   3  29        0.04       22.23     61.09 o 
   9   3  29      170.44      236.67     83.42 o 
  10   3  29       52.56      138.17     79.11 o 
  -9   4  29      130.64      232.80     78.43 o 
  -8   4  29      197.86      174.30     76.70 o 
  -7   4  29       67.89      198.99     72.55 o 
  -6   4  29      545.02      602.27     71.71 o 
  -5   4  29      383.42      331.17     59.43 o 
  -4   4  29      443.17      445.04     63.67 o 
  -3   4  29      129.26       78.17     47.10 o 
  -2   4  29       25.45       57.07     45.23 o 
  -1   4  29       34.08       48.67     55.83 o 
   0   4  29       22.07      -28.65     51.78 o 
   1   4  29       27.49       21.05     37.36 o 
   2   4  29       40.29       32.69     42.75 o 
   3   4  29      324.94      335.36     59.55 o 
   4   4  29      643.16      669.09    112.72 o 
   5   4  29      346.55      322.61     79.13 o 
   6   4  29      142.91      187.50     75.24 o 
   7   4  29       21.99       37.02     66.02 o 
   8   4  29       78.17       78.60     76.55 o 
  -7   5  29       75.89       77.25     67.96 o 
  -6   5  29        3.57       57.31     68.41 o 
  -5   5  29       19.82       10.23     58.58 o 
  -4   5  29        6.29      -64.75     61.94 o 
  -3   5  29       99.28      132.55     51.45 o 
  -2   5  29      196.30      208.78     56.24 o 
  -1   5  29       89.06       64.45     51.57 o 
   0   5  29      316.90      339.48     65.57 o 
   1   5  29      121.59      102.07     68.01 o 
   2   5  29       56.89      -18.34     57.85 o 
   3   5  29       18.40      -26.94     58.39 o 
   4   5  29      183.06      139.43     56.79 o 
   5   5  29      340.09      427.85    109.22 o 
   6   5  29       23.43       29.28     71.63 o 
  -3   6  29       43.82       52.94     70.89 o 
  -2   6  29       45.85      104.49     57.46 o 
  -1   6  29        0.06       11.06     62.71 o 
   0   6  29      472.73      446.26    130.84 o 
   1   6  29       26.56       94.17     73.97 o 
   2   6  29      342.88      326.40     90.25 o 
 -10   0  30        1.87      -78.55     61.95 o 
  -8   0  30      534.90      478.63     75.61 o 
  -6   0  30      962.45      909.35     70.34 o 
  -4   0  30     1289.12     1457.88     78.25 o 
  -2   0  30    11962.65    11388.73    293.48 o 
   0   0  30      884.12      996.89     57.43 o 
   2   0  30      199.53      155.83     78.10 o 
   4   0  30    13459.62    12300.86    576.85 o 
   6   0  30       73.42       33.57     52.52 o 
   8   0  30        7.02       60.15     55.65 o 
  10   0  30      139.18      223.40    103.12 o 
 -11   1  30       45.10       -3.80     46.15 o 
 -10   1  30        7.24        6.16     48.91 o 
  -9   1  30       48.63       65.45     43.20 o 
  -8   1  30      278.69      234.00     45.81 o 
  -7   1  30       88.81       34.35     36.21 o 
  -6   1  30      223.92      183.26     38.12 o 
  -5   1  30      586.93      629.04     57.46 o 
  -4   1  30      713.05      827.42     48.40 o 
  -3   1  30      582.84      631.33     54.85 o 
  -2   1  30     2439.58     2242.43     85.27 o 
  -1   1  30      408.36      333.45     41.51 o 
   0   1  30      157.49      155.37     34.10 o 
   1   1  30     4770.32     4780.03    117.60 o 
   2   1  30        1.24       21.58     30.83 o 
   3   1  30      274.98      318.82     42.30 o 
   4   1  30     1843.26     1777.98     78.26 o 
   5   1  30     2020.44     2119.72    104.84 o 
   6   1  30       18.42       20.96     41.15 o 
   7   1  30       23.19       32.52     57.36 o 
   8   1  30      497.59      465.04     65.74 o 
   9   1  30      472.99      531.03     72.86 o 
  10   1  30      309.00      244.48     64.97 o 
  11   1  30      360.27      588.66    177.16 o 
 -11   2  30      181.71      241.14     68.25 o 
 -10   2  30     1478.48     1281.30     82.61 o 
  -9   2  30      515.13      565.88     77.22 o 
  -8   2  30        4.08       52.34     38.71 o 
  -7   2  30        0.42       -0.12     35.01 o 
  -6   2  30     2496.51     2518.04     94.55 o 
  -5   2  30       67.18       70.92     59.80 o 
  -4   2  30      266.84      286.67     51.88 o 
  -3   2  30      871.68     1016.06     72.00 o 
  -2   2  30      252.78      214.39     40.93 o 
  -1   2  30        4.71       29.64     27.11 o 
   0   2  30      143.01      169.60     32.63 o 
   1   2  30      494.25      580.38     44.44 o 
   2   2  30      713.92      626.10    104.27 o 
   3   2  30      102.62       87.24     37.40 o 
   4   2  30       63.78       29.52     41.30 o 
   5   2  30       33.44       -7.07     39.84 o 
   6   2  30      577.15      515.44     82.65 o 
   7   2  30       88.12       17.10    100.03 o 
   8   2  30        2.30      -28.87     56.17 o 
   9   2  30       10.13      -53.52     81.64 o 
  10   2  30       21.89       57.52     68.56 o 
 -10   3  30      435.21      578.22     75.48 o 
  -9   3  30      156.94       47.81    128.95 o 
  -8   3  30      253.77      417.89     89.26 o 
  -7   3  30       26.47        2.53     44.21 o 
  -6   3  30      107.12       69.74     55.42 o 
  -5   3  30      178.08      155.06     50.35 o 
  -4   3  30      311.13      283.68     51.87 o 
  -3   3  30      106.48       31.65     42.33 o 
  -2   3  30      721.93      701.43     66.68 o 
  -1   3  30      982.89      888.02    102.08 o 
   0   3  30      252.06      207.86     42.44 o 
   1   3  30       30.92       39.86     30.15 o 
   2   3  30       58.54       51.29     38.49 o 
   3   3  30      377.60      402.64     49.30 o 
   4   3  30      146.34       77.39     56.05 o 
   5   3  30      374.74      353.27     74.48 o 
   6   3  30      411.02      533.63    136.00 o 
   7   3  30     1304.09     1196.78    118.39 o 
   8   3  30       35.40       90.31     65.85 o 
   9   3  30        1.64        2.55     66.76 o 
  -8   4  30       32.55       75.70     69.03 o 
  -7   4  30      202.85      285.10    111.30 o 
  -6   4  30       16.87       20.94     47.59 o 
  -5   4  30        3.83      -41.49     42.07 o 
  -4   4  30      380.59      358.91     60.28 o 
  -3   4  30      119.47      135.89     52.48 o 
  -2   4  30      292.33      400.32     61.60 o 
  -1   4  30      829.68      829.74     76.05 o 
   0   4  30      208.38      181.65     53.00 o 
   1   4  30       72.06       31.71     46.89 o 
   2   4  30      104.05       59.16     45.20 o 
   3   4  30       30.33       55.05     45.94 o 
   4   4  30      207.27      164.30     86.71 o 
   5   4  30        0.37       44.35     59.53 o 
   6   4  30       19.32      -22.50    110.17 o 
   7   4  30      247.25      278.50     85.62 o 
   8   4  30       70.96       32.91     70.73 o 
  -6   5  30        5.48       -2.72     63.90 o 
  -5   5  30      136.79      127.32    112.82 o 
  -4   5  30       43.84       61.83     50.08 o 
  -3   5  30       59.57      129.19     53.01 o 
  -2   5  30      106.66      108.35     50.94 o 
  -1   5  30       29.76       10.86     46.75 o 
   0   5  30      184.01      128.91     79.68 o 
   1   5  30      382.43      392.06     85.07 o 
   2   5  30       29.55       65.90     67.41 o 
   3   5  30       57.22      -19.93     60.48 o 
   4   5  30      180.16      169.58    112.14 o 
   5   5  30      164.02      104.43     69.57 o 
   6   5  30       45.95       25.16     62.84 o 
  -1   6  30        3.70      -49.32     54.40 o 
   0   6  30      145.43      208.79     81.48 o 
   1   6  30      212.60      213.94     84.20 o 
 -11   0  31      467.51      413.24    113.08 o 
  -9   0  31     1157.85     1322.29    111.62 o 
  -7   0  31      347.96      331.45     66.63 o 
  -5   0  31     8608.76     8422.97    239.93 o 
  -3   0  31     2040.55     1971.84    127.12 o 
  -1   0  31     1947.02     1889.78     81.17 o 
   1   0  31     1268.35     1077.36    136.50 o 
   3   0  31      374.61      315.79     93.13 o 
   5   0  31       33.30       30.10     50.15 o 
   7   0  31      110.87      129.53     60.71 o 
   9   0  31      219.57      130.42    100.56 o 
  11   0  31       90.72     -120.52     88.38 o 
 -11   1  31       70.48       19.63     48.48 o 
 -10   1  31       39.07       45.85     45.54 o 
  -9   1  31      332.57      417.72     95.52 o 
  -8   1  31      353.02      290.77     47.85 o 
  -7   1  31       12.95       24.04     34.63 o 
  -6   1  31       44.62       11.13     33.13 o 
  -5   1  31      620.15      716.11     52.79 o 
  -4   1  31      157.12      109.88     31.22 o 
  -3   1  31     1101.84     1156.82     54.77 o 
  -2   1  31      816.59      908.01     57.73 o 
  -1   1  31        5.71      -10.72     29.58 o 
   0   1  31       31.65       32.74     31.70 o 
   1   1  31     1473.55     1530.40     63.80 o 
   2   1  31      890.38      864.88     56.14 o 
   3   1  31       53.26       42.16     32.75 o 
   4   1  31      304.37      270.07     42.55 o 
   5   1  31       62.32       10.20     40.83 o 
   6   1  31     2921.67     2639.87    123.52 o 
   7   1  31       69.59       59.37     55.89 o 
   8   1  31     1119.27     1196.82     91.35 o 
   9   1  31       32.88       19.32     48.61 o 
  10   1  31       86.93       82.64     56.85 o 
 -10   2  31      128.93      114.01     47.36 o 
  -9   2  31        6.44      -55.36     36.90 o 
  -8   2  31       84.54       74.59     63.51 o 
  -7   2  31      167.06      188.84     42.81 o 
  -6   2  31     1297.96     1340.98     89.48 o 
  -5   2  31      105.81      111.95     47.28 o 
  -4   2  31      255.50      191.08     47.52 o 
  -3   2  31       47.22       94.23     45.25 o 
  -2   2  31      228.12      207.68     40.80 o 
  -1   2  31       82.36      127.53     32.82 o 
   0   2  31     1614.47     1609.33     64.94 o 
   1   2  31      713.98      738.34     48.36 o 
   2   2  31       71.43       25.04     34.29 o 
   3   2  31      356.36      325.22     44.15 o 
   4   2  31      684.65      801.95     59.20 o 
   5   2  31       99.11      100.05     45.52 o 
   6   2  31      136.67      100.89     59.16 o 
   7   2  31       73.22       68.33     60.31 o 
   8   2  31      292.51      347.87     82.23 o 
   9   2  31      113.34      131.52     97.29 o 
  10   2  31      183.18      182.15     63.69 o 
 -10   3  31       16.36      -64.79     64.62 o 
  -9   3  31      319.12      179.75     69.45 o 
  -8   3  31        0.19       22.00     48.98 o 
  -7   3  31      110.86      108.70     49.37 o 
  -6   3  31      368.50      170.83     53.03 o 
  -5   3  31       23.26      -31.18     53.18 o 
  -4   3  31      376.90      402.95     57.59 o 
  -3   3  31      329.36      363.92     56.66 o 
  -2   3  31       50.85       63.22     41.69 o 
  -1   3  31       11.49       -2.27     46.45 o 
   0   3  31       48.60       -5.89     34.45 o 
   1   3  31      824.71      879.29     54.78 o 
   2   3  31      115.96       99.13     42.40 o 
   3   3  31      312.71      322.59     48.82 o 
   4   3  31        0.10      -19.00     62.87 o 
   5   3  31      445.25      553.77    110.22 o 
   6   3  31      518.57      467.29     86.35 o 
   7   3  31      224.76      189.40    121.56 o 
   8   3  31        0.54      -40.87     63.71 o 
   9   3  31      157.70      100.94     73.20 o 
  -8   4  31      392.85      291.35     83.86 o 
  -7   4  31      196.41       74.97     82.16 o 
  -6   4  31     1315.93     1228.85     92.63 o 
  -5   4  31      831.71      741.29    125.83 o 
  -4   4  31      393.27      373.00     77.82 o 
  -3   4  31        0.03       28.55     80.17 o 
  -2   4  31       60.41      122.55     80.37 o 
  -1   4  31        0.02      -40.13     41.17 o 
   0   4  31        0.75       -0.81     42.18 o 
   1   4  31        0.77      -19.94     35.17 o 
   2   4  31       42.65       52.69     60.29 o 
   3   4  31        0.10      -46.71     41.69 o 
   4   4  31      625.32      738.04     78.60 o 
   5   4  31      346.67      413.28     85.86 o 
   6   4  31      135.32      167.02     78.06 o 
   7   4  31       88.05      234.31     81.19 o 
   8   4  31      230.99      326.76     92.16 o 
  -6   5  31       10.34       13.71     66.67 o 
  -5   5  31        4.31       38.72    140.32 o 
  -4   5  31       34.64       23.58     52.51 o 
  -3   5  31        1.44        7.53     49.52 o 
  -2   5  31      251.88      206.67     59.07 o 
  -1   5  31      143.81      115.91     55.94 o 
   0   5  31      413.61      335.71     90.79 o 
   1   5  31      208.88      386.21    178.84 o 
   2   5  31      140.48      204.88     72.47 o 
   3   5  31      487.15      430.40     91.37 o 
   4   5  31       79.63       70.83     73.24 o 
   5   5  31      135.39      118.50     71.44 o 
 -10   0  32       30.01      108.98     62.62 o 
  -8   0  32       19.99       -2.86     50.79 o 
  -6   0  32      570.80      620.19     62.98 o 
  -4   0  32       38.12      -28.57     36.18 o 
  -2   0  32      347.06      369.97     45.77 o 
   0   0  32       11.68       41.58     78.68 o 
   2   0  32      512.82      500.12    103.80 o 
   4   0  32      100.46       63.92     76.83 o 
   6   0  32     1733.63     1748.64    120.80 o 
   8   0  32     1336.39     1160.65    106.86 o 
  10   0  32     1070.81     1425.35    186.50 o 
 -11   1  32       52.17        8.41     50.76 o 
 -10   1  32      421.99      451.52     66.73 o 
  -9   1  32      228.81      126.70     50.39 o 
  -8   1  32     1024.12     1010.38     68.69 o 
  -7   1  32      799.60      796.30     69.58 o 
  -6   1  32      208.89      233.44     42.59 o 
  -5   1  32       26.67        1.86     43.10 o 
  -4   1  32        3.45       -8.97     27.44 o 
  -3   1  32      363.19      360.23     45.00 o 
  -2   1  32     1022.52     1068.08     62.64 o 
  -1   1  32     1024.78     1186.27     92.11 o 
   0   1  32       14.30        8.75     37.00 o 
   1   1  32      338.90      527.47     40.35 o 
   2   1  32      215.31      211.88     39.75 o 
   3   1  32      376.74      455.27     47.45 o 
   4   1  32      306.45      249.18     50.89 o 
   5   1  32      192.62      103.52     46.20 o 
   6   1  32      200.67      147.52     47.66 o 
   7   1  32      248.68      420.40     78.93 o 
   8   1  32      762.72      936.57    133.90 o 
   9   1  32        2.27      -46.38     45.52 o 
  10   1  32      397.35      413.61     73.73 o 
 -10   2  32       20.45      -26.39     41.70 o 
  -9   2  32      139.06      207.84     49.22 o 
  -8   2  32      105.38       34.69     40.61 o 
  -7   2  32       17.81       -6.53     41.16 o 
  -6   2  32      910.10     1008.70    125.06 o 
  -5   2  32      107.64       98.27     45.95 o 
  -4   2  32      734.07      672.52     66.20 o 
  -3   2  32      731.41      682.59     65.16 o 
  -2   2  32      176.21      129.22     38.71 o 
  -1   2  32      524.82      496.11     50.68 o 
   0   2  32      818.07      793.12     60.27 o 
   1   2  32      493.51      479.34     42.38 o 
   2   2  32      177.27      157.99     47.85 o 
   3   2  32        4.21       20.51     34.43 o 
   4   2  32      107.72      111.10     39.47 o 
   5   2  32       56.33       33.75     55.29 o 
   6   2  32      475.56      429.82     81.56 o 
   7   2  32      516.98      560.88     89.17 o 
   8   2  32      201.86      245.27     77.77 o 
   9   2  32       95.01       41.51     53.66 o 
  10   2  32      223.16      222.96     64.01 o 
  -9   3  32        9.10      -17.36     58.29 o 
  -8   3  32       14.46      -18.44     69.53 o 
  -7   3  32      216.88      223.00     57.34 o 
  -6   3  32      132.23      127.61     50.53 o 
  -5   3  32       40.71       22.23    105.50 o 
  -4   3  32      833.70      776.42     73.38 o 
  -3   3  32      188.39      100.48     46.52 o 
  -2   3  32      802.86      793.68    108.14 o 
  -1   3  32      466.35      455.81     52.37 o 
   0   3  32       19.36      -34.72     33.37 o 
   1   3  32       27.02       31.63     45.09 o 
   2   3  32      137.77      117.66     50.82 o 
   3   3  32      253.58      248.26     46.23 o 
   4   3  32        6.09        4.56     41.61 o 
   5   3  32      419.80      563.89    102.51 o 
   6   3  32      335.66      264.13     74.37 o 
   7   3  32       15.19       96.26     68.76 o 
   8   3  32      701.15      824.33    113.06 o 
   9   3  32      103.29       63.19     70.59 o 
  -8   4  32       17.21      -50.94    113.11 o 
  -7   4  32      130.99      242.11     76.13 o 
  -6   4  32       41.65       56.40     48.01 o 
  -5   4  32       36.56       68.99     50.17 o 
  -4   4  32        0.02      -62.75     53.54 o 
  -3   4  32       28.58       68.21     50.17 o 
  -2   4  32      185.78      208.79     56.56 o 
  -1   4  32      305.44      288.55     77.61 o 
   0   4  32      438.94      330.64     57.32 o 
   1   4  32       13.32      -19.89     42.78 o 
   2   4  32      173.97      213.14     72.63 o 
   3   4  32        9.48       -3.53     44.66 o 
   4   4  32       18.69        1.16     47.17 o 
   5   4  32       12.18       82.70     64.81 o 
   6   4  32       50.71      -14.52     63.94 o 
   7   4  32       20.47       99.67     73.20 o 
  -5   5  32       38.21      141.73     70.84 o 
  -4   5  32      207.61      213.83     60.01 o 
  -3   5  32      413.01      395.05     69.89 o 
  -2   5  32      144.95      180.58     59.12 o 
  -1   5  32      576.13      667.16     78.80 o 
   0   5  32        0.06       20.61     60.97 o 
   1   5  32       82.11      129.26     69.98 o 
   2   5  32      116.31       85.75     71.00 o 
   3   5  32        9.96       33.32     68.08 o 
   4   5  32      194.82      203.81     80.50 o 
   5   5  32       84.60       71.52     59.98 o 
 -11   0  33      666.61      772.45    103.16 o 
  -9   0  33      183.86      184.74     67.27 o 
  -7   0  33        6.93       46.94     51.23 o 
  -5   0  33      135.37      212.37     47.90 o 
  -3   0  33      427.70      373.85     48.22 o 
  -1   0  33      615.45      541.72    115.37 o 
   1   0  33       44.89       14.44     71.17 o 
   3   0  33      139.36      178.98     86.58 o 
   5   0  33        1.96       31.57     51.60 o 
   7   0  33     1166.29     1025.75    180.70 o 
   9   0  33      305.26      166.96     93.07 o 
 -10   1  33      303.21      330.11     62.04 o 
  -9   1  33      556.53      586.29     68.25 o 
  -8   1  33        3.88       29.70     36.72 o 
  -7   1  33      437.73      471.33     54.00 o 
  -6   1  33      180.15      154.11     41.12 o 
  -5   1  33        0.72      -21.41     27.71 o 
  -4   1  33      211.05      294.61     45.29 o 
  -3   1  33       13.19        7.12     33.89 o 
  -2   1  33     2358.95     2225.68     88.17 o 
  -1   1  33      121.23      155.97     38.19 o 
   0   1  33      140.90       98.61     34.82 o 
   1   1  33     2574.79     2417.20     78.70 o 
   2   1  33       53.41        6.74     32.36 o 
   3   1  33        0.96       15.79     40.00 o 
   4   1  33      825.78      773.18     70.35 o 
   5   1  33      143.37      111.11     47.47 o 
   6   1  33      160.08      221.26     51.49 o 
   7   1  33      160.91      210.53     64.85 o 
   8   1  33     2055.65     2056.82    118.71 o 
   9   1  33       74.04       96.10     55.53 o 
  10   1  33       20.83       -0.66     62.66 o 
 -10   2  33        2.10       -9.95     50.34 o 
  -9   2  33      843.29      892.02     71.29 o 
  -8   2  33       33.73       32.76     49.16 o 
  -7   2  33       99.35      116.64     50.75 o 
  -6   2  33      832.09      823.42     76.53 o 
  -5   2  33        0.02       51.66     43.44 o 
  -4   2  33       16.56        5.67     40.01 o 
  -3   2  33       93.88      164.96     45.51 o 
  -2   2  33      267.46      286.99     45.23 o 
  -1   2  33      227.84      293.49     54.71 o 
   0   2  33      587.69      620.02     45.83 o 
   1   2  33       21.24       28.81     29.53 o 
   2   2  33      413.30      367.35     47.59 o 
   3   2  33       28.91       67.32     37.28 o 
   4   2  33     1147.90     1286.49    104.96 o 
   5   2  33       33.48       97.79     58.75 o 
   6   2  33      117.84      142.92     94.77 o 
   7   2  33       97.92      159.71     65.51 o 
   8   2  33        3.58       55.61     64.48 o 
   9   2  33       26.17       14.91     55.44 o 
  -9   3  33      237.86      174.87     78.72 o 
  -8   3  33       83.83       31.84     56.10 o 
  -7   3  33        4.57       26.63     79.63 o 
  -6   3  33       84.22        3.12     47.93 o 
  -5   3  33        0.41      -13.68     42.15 o 
  -4   3  33      131.57       75.50     52.96 o 
  -3   3  33      358.17      258.44     54.41 o 
  -2   3  33      761.12      678.29     69.41 o 
  -1   3  33      182.84      255.62     47.82 o 
   0   3  33      264.51      277.68     47.64 o 
   1   3  33      580.30      536.19     66.57 o 
   2   3  33       38.65        2.00     41.60 o 
   3   3  33      352.18      295.11     48.68 o 
   4   3  33      252.35      235.87     55.72 o 
   5   3  33       65.87      137.54     65.58 o 
   6   3  33      169.02      122.85     66.65 o 
   7   3  33       65.40      108.25     70.73 o 
   8   3  33       93.90      -15.95     79.37 o 
  -7   4  33      348.57      323.98     85.43 o 
  -6   4  33      371.40      350.75     66.96 o 
  -5   4  33       59.51       46.16     49.41 o 
  -4   4  33      174.87      215.13     58.34 o 
  -3   4  33       17.42      108.94     51.14 o 
  -2   4  33        1.13        9.42     42.98 o 
  -1   4  33        0.07      -57.64     39.91 o 
   0   4  33       21.22       27.63     40.21 o 
   1   4  33       45.24       24.14     48.22 o 
   2   4  33        2.94      -57.63     83.35 o 
   3   4  33       19.55       64.48     50.60 o 
   4   4  33       93.58       89.59     53.05 o 
   5   4  33       36.02      -21.31     71.15 o 
   6   4  33        9.12       58.59     78.90 o 
   7   4  33       11.18      139.53     78.17 o 
  -5   5  33       16.65      -18.32     64.35 o 
  -4   5  33      128.03      220.01     62.83 o 
  -3   5  33      276.08      335.74     67.42 o 
  -2   5  33        9.69       -1.14     54.07 o 
  -1   5  33       18.64       75.23     88.35 o 
   0   5  33      153.01      183.97     61.31 o 
   1   5  33       75.99      101.52     68.51 o 
   2   5  33      510.77      579.50     98.85 o 
   3   5  33      321.84      607.85    103.20 o 
   4   5  33        8.35      -11.34     68.69 o 
 -10   0  34        0.51      -39.03     65.16 o 
  -8   0  34      404.27      322.16     71.27 o 
  -6   0  34     1959.66     2101.98    105.13 o 
  -4   0  34      381.05      398.97     52.71 o 
  -2   0  34     1335.21     1331.41    112.79 o 
   0   0  34      412.60      426.67    108.45 o 
   2   0  34      145.74      220.46     89.02 o 
   4   0  34       76.71       18.70     75.73 o 
   6   0  34      140.19      241.14     68.32 o 
   8   0  34      197.88      289.05    170.82 o 
  10   0  34      135.64       83.28    101.36 o 
 -10   1  34       59.82       24.43     48.32 o 
  -9   1  34     1137.96     1177.19    105.14 o 
  -8   1  34        2.98      -42.22     36.65 o 
  -7   1  34     1278.46     1422.86    107.75 o 
  -6   1  34      115.20       74.38     33.31 o 
  -5   1  34      280.13      259.48     47.28 o 
  -4   1  34       83.33       31.07     61.44 o 
  -3   1  34       68.08       55.97     37.02 o 
  -2   1  34       11.74       14.98     34.01 o 
  -1   1  34      201.61      180.90     39.10 o 
   0   1  34        4.58       -2.12     30.11 o 
   1   1  34      761.19      853.64     49.77 o 
   2   1  34       82.00      148.69     45.16 o 
   3   1  34      638.61      724.08     68.77 o 
   4   1  34      180.90      161.54     50.27 o 
   5   1  34       70.86      105.42     47.72 o 
   6   1  34       20.12       28.57     44.53 o 
   7   1  34        7.11      -10.84     53.68 o 
   8   1  34       30.84       63.13     48.57 o 
   9   1  34      375.49      262.21     65.91 o 
  10   1  34       98.97       -2.36     65.39 o 
  -9   2  34        3.77       35.08     51.73 o 
  -8   2  34      274.82      246.89     77.29 o 
  -7   2  34       17.57      -27.88     44.49 o 
  -6   2  34      292.78      307.33     59.92 o 
  -5   2  34      208.40      181.00     52.29 o 
  -4   2  34      111.38      110.45     50.15 o 
  -3   2  34      284.91      322.58     54.20 o 
  -2   2  34       87.95       24.41     46.85 o 
  -1   2  34      398.73      342.47     49.15 o 
   0   2  34       36.92       49.48     30.16 o 
   1   2  34      503.37      446.24     43.15 o 
   2   2  34      399.56      391.64     49.26 o 
   3   2  34      174.62      218.16     44.30 o 
   4   2  34      677.78      573.95     54.80 o 
   5   2  34      121.97       80.10     60.11 o 
   6   2  34       81.07       53.08     59.19 o 
   7   2  34        5.08       18.00     62.44 o 
   8   2  34      106.95      184.94     77.30 o 
   9   2  34       26.70      -46.60     51.07 o 
  -8   3  34       43.98       42.29     50.84 o 
  -7   3  34        1.79      -39.17     45.16 o 
  -6   3  34      202.80      329.79     63.63 o 
  -5   3  34       43.84       80.94     48.06 o 
  -4   3  34      258.38      181.78     53.30 o 
  -3   3  34       20.56       88.64     63.66 o 
  -2   3  34     1787.32     1949.59    150.26 o 
  -1   3  34      194.07      245.93     47.92 o 
   0   3  34        0.21        7.49     37.75 o 
   1   3  34       67.79       -1.53     34.83 o 
   2   3  34        5.42       25.86     41.67 o 
   3   3  34      279.23      332.79     59.83 o 
   4   3  34       38.50        1.76     67.39 o 
   5   3  34      293.84      304.01     61.42 o 
   6   3  34      102.69      -34.37    132.01 o 
   7   3  34       98.65      102.61     71.76 o 
   8   3  34      426.10      254.34     85.95 o 
  -7   4  34        0.60       22.54     65.32 o 
  -6   4  34       13.68       17.57     59.46 o 
  -5   4  34        3.75        0.93     58.78 o 
  -4   4  34       43.73       59.95     50.83 o 
  -3   4  34       60.62       99.24     52.24 o 
  -2   4  34      222.37      138.22     60.84 o 
  -1   4  34       13.02       34.58     41.02 o 
   0   4  34       18.88       47.76     42.60 o 
   1   4  34       61.11       34.69     58.94 o 
   2   4  34       14.54       69.76     62.12 o 
   3   4  34       13.75      -34.79     58.00 o 
   4   4  34      180.90      161.05     57.68 o 
   5   4  34        4.50       34.60     50.75 o 
   6   4  34      137.01      104.55     85.65 o 
  -4   5  34      340.10      308.95     67.96 o 
  -3   5  34      272.64      229.89     96.10 o 
  -2   5  34      620.25      658.46     82.99 o 
  -1   5  34       85.07       64.67     54.76 o 
   0   5  34      149.58      149.85     72.26 o 
   1   5  34       25.32       51.12     68.66 o 
   2   5  34      128.40      192.40     79.06 o 
   3   5  34      135.70      185.75     80.43 o 
  -9   0  35      198.12      135.76     64.96 o 
  -7   0  35       81.81       51.23     52.28 o 
  -5   0  35      920.40      832.17     70.36 o 
  -3   0  35       44.60       81.20     39.60 o 
  -1   0  35       90.22      163.62     96.20 o 
   1   0  35      204.97      326.18    103.45 o 
   3   0  35       16.54      132.56     87.31 o 
   5   0  35     1537.67     1403.19    112.81 o 
   7   0  35      184.34      222.14     72.24 o 
   9   0  35      105.07      117.39     96.88 o 
 -10   1  35       15.91       71.99     48.51 o 
  -9   1  35       22.66       21.92     45.55 o 
  -8   1  35       36.79       60.21     40.61 o 
  -7   1  35       61.07       47.29     35.05 o 
  -6   1  35        0.16       41.05     38.33 o 
  -5   1  35        4.04        5.91     45.49 o 
  -4   1  35      810.98      854.57     63.55 o 
  -3   1  35       19.71       42.26     35.11 o 
  -2   1  35     1227.85     1359.70     71.00 o 
  -1   1  35       95.17      123.27     37.62 o 
   0   1  35      417.87      466.62     40.67 o 
   1   1  35     1079.26     1026.34     78.85 o 
   2   1  35        2.38      -54.39     36.26 o 
   3   1  35       69.02       79.23     46.83 o 
   4   1  35        0.91       11.94     42.57 o 
   5   1  35      135.60      142.40     58.24 o 
   6   1  35       25.38        1.14     44.01 o 
   7   1  35      360.43      285.93     62.08 o 
   8   1  35      782.15      744.01     81.76 o 
   9   1  35       14.44       48.13     56.73 o 
  -9   2  35      269.91      275.62     68.02 o 
  -8   2  35       59.33      110.62     59.15 o 
  -7   2  35        7.36       11.41     58.72 o 
  -6   2  35      805.59      919.67     85.90 o 
  -5   2  35       52.73       82.29     48.87 o 
  -4   2  35       82.69       82.27     41.15 o 
  -3   2  35       62.42       72.53     39.75 o 
  -2   2  35        6.65       63.21     38.27 o 
  -1   2  35      337.43      278.70     57.41 o 
   0   2  35      393.26      497.09     52.87 o 
   1   2  35       47.00       22.40     31.19 o 
   2   2  35      439.30      486.17     52.26 o 
   3   2  35       84.66      124.37     41.09 o 
   4   2  35       63.80       84.05     45.44 o 
   5   2  35       61.15       26.90     58.51 o 
   6   2  35      152.55      192.36     92.43 o 
   7   2  35       89.35       77.11     68.83 o 
   8   2  35        4.53       42.29     64.50 o 
   9   2  35        0.47      -78.16     52.11 o 
  -8   3  35      181.35      211.04     60.90 o 
  -7   3  35      246.43      332.74     64.71 o 
  -6   3  35      707.70      796.70     88.68 o 
  -5   3  35      372.55      342.41     72.27 o 
  -4   3  35      372.49      414.77     63.70 o 
  -3   3  35       87.23      151.35     51.01 o 
  -2   3  35      252.30      248.73     48.36 o 
  -1   3  35       63.24       63.51     40.17 o 
   0   3  35       92.39       93.34     41.57 o 
   1   3  35      303.27      288.63     49.50 o 
   2   3  35      264.87      294.72     71.92 o 
   3   3  35      623.71      602.24     70.76 o 
   4   3  35       24.19      143.41     51.44 o 
   5   3  35      129.90      242.91     58.16 o 
   6   3  35      502.88      535.24     94.10 o 
   7   3  35      134.14      179.45     75.92 o 
   8   3  35       20.64       53.09     73.73 o 
  -6   4  35      157.23      293.47     65.24 o 
  -5   4  35       14.82      103.79     55.57 o 
  -4   4  35       56.97       82.50     53.50 o 
  -3   4  35       48.73       32.53     51.41 o 
  -2   4  35        0.21       -8.88     45.05 o 
  -1   4  35       80.14       62.01     44.59 o 
   0   4  35      309.15      246.42     52.44 o 
   1   4  35      265.38      246.18     71.67 o 
   2   4  35      150.33      154.37     69.36 o 
   3   4  35       82.09       -3.79     61.52 o 
   4   4  35      145.97       95.17     55.30 o 
   5   4  35      293.85      441.23     75.34 o 
   6   4  35        1.61      169.66    124.92 o 
  -3   5  35        0.65       38.58     55.04 o 
  -2   5  35      198.51      412.04    121.73 o 
  -1   5  35      165.36      229.57     65.63 o 
   0   5  35      350.54      334.11     88.70 o 
   1   5  35      399.97      445.18     93.51 o 
   2   5  35      618.79      558.00    135.98 o 
  -8   0  36       40.67       -1.95     54.51 o 
  -6   0  36     1108.88     1058.92     98.45 o 
  -4   0  36        6.21      -44.80     37.56 o 
  -2   0  36        4.40       64.22     85.55 o 
   0   0  36     1040.22     1170.87    158.13 o 
   2   0  36      349.22      283.82     97.73 o 
   4   0  36      122.94       -6.74     76.73 o 
   6   0  36       30.97        7.08     53.78 o 
   8   0  36       54.01       47.92     86.41 o 
  -9   1  36      313.85      369.84     58.26 o 
  -8   1  36       10.17       40.76     36.18 o 
  -7   1  36      384.12      473.17     59.31 o 
  -6   1  36       65.16       30.45     40.42 o 
  -5   1  36      223.43      194.59     46.26 o 
  -4   1  36      167.58      146.21     43.22 o 
  -3   1  36        1.41        9.75     35.89 o 
  -2   1  36       93.74      111.94     38.38 o 
  -1   1  36      218.71      212.07     41.87 o 
   0   1  36      116.99      146.99     47.16 o 
   1   1  36      948.13      898.29    130.19 o 
   2   1  36        0.65      -57.49     38.44 o 
   3   1  36      785.03      623.78     68.85 o 
   4   1  36       13.36       -1.33     43.87 o 
   5   1  36      308.50      309.07     62.18 o 
   6   1  36      198.67      247.36     57.49 o 
   7   1  36       11.09      -28.04     45.46 o 
   8   1  36      134.62      180.00     61.30 o 
   9   1  36       29.44      -20.61     51.15 o 
  -9   2  36       12.35       -6.61     69.33 o 
  -8   2  36      159.95      166.97     58.83 o 
  -7   2  36      164.96      176.87     58.02 o 
  -6   2  36        7.37       33.96     48.04 o 
  -5   2  36      246.05      222.88     82.35 o 
  -4   2  36       10.97       63.67     39.27 o 
  -3   2  36        9.47       -4.72     34.91 o 
  -2   2  36      127.02       94.99     39.24 o 
  -1   2  36        1.71       -4.20     34.99 o 
   0   2  36       68.04       24.83     36.65 o 
   1   2  36       71.69       62.81     33.78 o 
   2   2  36      467.00      513.74     53.87 o 
   3   2  36      377.71      320.05    117.16 o 
   4   2  36        0.24      -31.74     41.12 o 
   5   2  36      488.47      457.58     82.87 o 
   6   2  36        0.17      -20.69     79.94 o 
   7   2  36       96.94       89.18    102.19 o 
   8   2  36       25.68       74.53     83.02 o 
  -8   3  36      131.23      170.44     88.22 o 
  -7   3  36      136.73      181.07     83.41 o 
  -6   3  36        7.75       71.88     52.18 o 
  -5   3  36      173.22      220.08     58.20 o 
  -4   3  36       88.69      114.51     81.25 o 
  -3   3  36      245.58      263.79     50.49 o 
  -2   3  36      555.72      689.86     63.29 o 
  -1   3  36       83.45       59.37     40.53 o 
   0   3  36        4.83       -3.28     37.47 o 
   1   3  36      118.24       81.56     47.33 o 
   2   3  36       13.18       14.58     75.78 o 
   3   3  36        1.95      -37.82     40.96 o 
   4   3  36      103.54      153.90     54.52 o 
   5   3  36        5.98      133.11     54.86 o 
   6   3  36       95.20      145.31     72.47 o 
   7   3  36      493.38      688.46    108.90 o 
  -6   4  36      178.75      189.41     61.35 o 
  -5   4  36       27.62      -49.21     48.16 o 
  -4   4  36       51.62       21.62     50.00 o 
  -3   4  36        7.49      -18.87     46.36 o 
  -2   4  36       33.72       -6.69     48.10 o 
  -1   4  36        6.66       -6.71     42.14 o 
   0   4  36      153.50      229.32     80.15 o 
   1   4  36       68.13       92.80     66.76 o 
   2   4  36       11.97      -32.26     58.72 o 
   3   4  36      160.06      115.88     71.79 o 
   4   4  36      509.85      664.79    102.33 o 
   5   4  36      793.02      991.53     94.99 o 
  -1   5  36       72.33       32.00     56.76 o 
   0   5  36      365.06      400.73     96.10 o 
   1   5  36        6.62      -32.74     64.79 o 
  -9   0  37       92.29       40.40     61.00 o 
  -7   0  37       44.13       77.93     59.34 o 
  -5   0  37      738.09      831.38     71.76 o 
  -3   0  37      319.13      494.39    127.23 o 
  -1   0  37       31.65      -82.37     78.53 o 
   1   0  37       76.08       52.02     80.51 o 
   3   0  37       57.57       98.47     85.95 o 
   5   0  37      823.18      761.69     92.35 o 
   7   0  37      218.44      133.60    121.67 o 
   9   0  37      166.31      306.29    119.64 o 
  -9   1  37        2.66       61.23     55.45 o 
  -8   1  37       18.06      -29.28     42.91 o 
  -7   1  37      106.29       55.58     50.27 o 
  -6   1  37       53.41        0.90     37.89 o 
  -5   1  37        0.02       37.22     39.95 o 
  -4   1  37      719.83      837.51     65.53 o 
  -3   1  37       70.92        3.43     35.99 o 
  -2   1  37     1530.80     1745.58     83.39 o 
  -1   1  37       12.36       82.02     61.50 o 
   0   1  37      147.68      207.26     62.16 o 
   1   1  37      304.29      413.92     60.55 o 
   2   1  37        4.04        9.65     45.03 o 
   3   1  37        3.43       27.58     43.95 o 
   4   1  37        0.13       13.47     45.20 o 
   5   1  37       17.81        3.63     44.32 o 
   6   1  37       24.24       29.05     57.87 o 
   7   1  37       47.55       41.95     65.82 o 
   8   1  37      179.81      160.02     60.87 o 
  -8   2  37      180.10      202.95     61.93 o 
  -7   2  37        7.26      121.74     53.68 o 
  -6   2  37      197.30      211.93     58.99 o 
  -5   2  37      103.02       90.60     44.88 o 
  -4   2  37       90.49       85.46     41.44 o 
  -3   2  37       54.59      109.20     42.74 o 
  -2   2  37        9.44      -27.43     35.11 o 
  -1   2  37        0.00       11.95     41.25 o 
   0   2  37       14.01      -19.90     35.43 o 
   1   2  37       24.93       39.80     32.54 o 
   2   2  37       94.64      126.07     41.38 o 
   3   2  37      657.19      701.43     74.79 o 
   4   2  37      151.72      143.52     50.06 o 
   5   2  37      385.10      588.19     91.36 o 
   6   2  37        6.72       27.90     65.62 o 
   7   2  37       39.82       17.99     64.78 o 
   8   2  37       51.74       96.07     74.70 o 
  -7   3  37      247.55      350.54     68.11 o 
  -6   3  37      102.13      115.75     54.95 o 
  -5   3  37      380.92      291.34     63.07 o 
  -4   3  37      329.54      418.36    148.56 o 
  -3   3  37        2.62       28.21     40.39 o 
  -2   3  37       47.73      103.22     43.61 o 
  -1   3  37       21.50       40.40     39.56 o 
   0   3  37      281.64      381.92     54.06 o 
   1   3  37      590.51      720.71     77.70 o 
   2   3  37       94.85      158.41     55.41 o 
   3   3  37       88.07       86.83     51.75 o 
   4   3  37       10.82       53.80     50.51 o 
   5   3  37        7.84       65.37     66.58 o 
   6   3  37        0.56      -19.64     72.09 o 
   7   3  37       77.50      183.78    111.91 o 
  -5   4  37      157.59      189.49     74.29 o 
  -4   4  37       22.90       17.81     51.72 o 
  -3   4  37       47.80       55.84     52.05 o 
  -2   4  37       43.52       16.00     45.26 o 
  -1   4  37        7.59       16.30     43.60 o 
   0   4  37       65.86       34.28     44.09 o 
   1   4  37        8.28       81.92     65.09 o 
   2   4  37      153.28      223.71    163.54 o 
   3   4  37      129.25      258.95     79.79 o 
   4   4  37      133.63      131.57     79.66 o 
  -8   0  38       96.34       78.30     61.54 o 
  -6   0  38      683.42      631.32     85.56 o 
  -4   0  38        7.25       62.13     82.99 o 
  -2   0  38        0.73      108.33     93.79 o 
   0   0  38     1495.15     1469.75    176.25 o 
   2   0  38     1167.39     1091.82    149.44 o 
   4   0  38        0.16        2.82     53.55 o 
   6   0  38       17.71      -51.36     63.97 o 
   8   0  38      199.23      178.03    108.08 o 
  -8   1  38       19.38      -17.37     44.75 o 
  -7   1  38      316.40      336.90     56.43 o 
  -6   1  38       57.38       78.68     45.04 o 
  -5   1  38      261.04      309.57     51.41 o 
  -4   1  38       12.56       57.52     39.57 o 
  -3   1  38        6.50       -6.80     35.62 o 
  -2   1  38      255.66      387.47     83.68 o 
  -1   1  38        2.13       28.62     62.34 o 
   0   1  38        4.94      -27.60     41.11 o 
   1   1  38      264.53      309.61     57.44 o 
   2   1  38        4.47      -48.91     41.43 o 
   3   1  38      500.55      494.01     66.31 o 
   4   1  38       69.49       97.42     51.63 o 
   5   1  38       66.61       87.60     49.99 o 
   6   1  38        1.97      -37.43     55.92 o 
   7   1  38      189.55      151.05     57.07 o 
   8   1  38      144.34      145.18     67.70 o 
  -8   2  38        7.93      -28.69     50.33 o 
  -7   2  38      196.69      191.06     61.40 o 
  -6   2  38       66.20       52.56     45.45 o 
  -5   2  38      359.88      379.79     56.48 o 
  -4   2  38       30.72       62.68     41.13 o 
  -3   2  38      257.89      308.07     50.89 o 
  -2   2  38      112.57       94.72     43.23 o 
  -1   2  38        8.01       65.03     39.16 o 
   0   2  38      114.04      166.79     43.38 o 
   1   2  38       55.76       60.59     37.95 o 
   2   2  38      243.26      253.71     58.48 o 
   3   2  38        0.07       40.67     46.87 o 
   4   2  38      114.76      167.83     55.47 o 
   5   2  38      534.65      562.49     91.21 o 
   6   2  38       12.68       94.10     67.60 o 
   7   2  38        5.35      -21.70     63.29 o 
  -6   3  38      130.35      218.93     61.80 o 
  -5   3  38      128.29       99.28     51.99 o 
  -4   3  38      217.43      195.16     51.82 o 
  -3   3  38      215.26      153.64     48.99 o 
  -2   3  38     1120.57     1367.73     83.10 o 
  -1   3  38      194.03      185.38     48.67 o 
   0   3  38      157.49      140.78     61.34 o 
   1   3  38        2.98      -34.40     45.81 o 
   2   3  38        3.12       -6.11     49.50 o 
   3   3  38       47.68       57.29     47.78 o 
   4   3  38      113.08      108.48     69.34 o 
   5   3  38       90.43       95.75     88.28 o 
   6   3  38        2.70       10.75     66.49 o 
  -4   4  38      331.36      261.51     66.40 o 
  -3   4  38        0.10       78.17     54.11 o 
  -2   4  38      307.72      405.16     61.39 o 
  -1   4  38      114.04      107.91     49.91 o 
   0   4  38       12.03       37.26     45.57 o 
   1   4  38       33.75       51.68     68.59 o 
   2   4  38        0.22       24.40     62.02 o 
   3   4  38      614.07      811.14    109.10 o 
   4   4  38      259.52      384.63     94.43 o 
  -7   0  39      498.68      630.89    147.06 o 
  -5   0  39      502.83      634.15    141.77 o 
  -3   0  39      251.18      190.78    104.60 o 
  -1   0  39       20.99      -14.62     92.65 o 
   1   0  39       57.25      135.02     95.08 o 
   3   0  39      375.16      274.52    107.85 o 
   5   0  39     1074.55      964.19    104.30 o 
   7   0  39      321.97      288.83    146.49 o 
  -8   1  39      200.60      162.42     51.24 o 
  -7   1  39        7.43      -20.68     42.55 o 
  -6   1  39        0.56      -15.79     41.44 o 
  -5   1  39        3.57      -10.86     78.66 o 
  -4   1  39      688.30      688.78     90.28 o 
  -3   1  39       30.17      -13.73     62.53 o 
  -2   1  39      661.52      676.17    147.02 o 
  -1   1  39       14.71       31.95     61.94 o 
   0   1  39        4.06      -21.75     43.50 o 
   1   1  39       25.16      -10.78     41.65 o 
   2   1  39        0.82       46.44     47.20 o 
   3   1  39       13.02       26.21     43.84 o 
   4   1  39       61.67       15.79     47.17 o 
   5   1  39        7.57       18.58     49.07 o 
   6   1  39       11.26      -22.24     58.30 o 
   7   1  39        0.33       22.41     52.08 o 
  -7   2  39       79.34       92.42     50.70 o 
  -6   2  39       95.96       72.47     52.98 o 
  -5   2  39       41.34       42.86     44.25 o 
  -4   2  39       56.15       81.26     43.61 o 
  -3   2  39       65.74      131.19     45.96 o 
  -2   2  39        1.53      -13.54     36.79 o 
  -1   2  39      103.28      107.76     41.13 o 
   0   2  39      454.65      533.81    110.78 o 
   1   2  39       63.67       55.02     80.41 o 
   2   2  39      325.69      390.97     63.88 o 
   3   2  39      268.35      234.58     93.00 o 
   4   2  39       16.04       80.40     51.29 o 
   5   2  39      227.02      274.85    105.16 o 
   6   2  39        2.42       -2.01     64.38 o 
   7   2  39      107.89      108.43     74.62 o 
  -6   3  39       36.95      -36.58     50.08 o 
  -5   3  39        8.90       60.09     52.10 o 
  -4   3  39      217.04      194.22     52.47 o 
  -3   3  39      223.31      245.03     53.70 o 
  -2   3  39       37.49       84.92     44.37 o 
  -1   3  39      311.91      395.27     58.48 o 
   0   3  39       30.80       48.45     44.68 o 
   1   3  39       63.46       65.04     54.12 o 
   2   3  39       98.36      219.29     60.83 o 
   3   3  39      134.38      197.67     72.47 o 
   4   3  39      330.45      465.93    125.89 o 
   5   3  39       15.09       41.14     67.20 o 
  -3   4  39       20.27       23.03     46.32 o 
  -2   4  39      163.48      118.15     51.36 o 
  -1   4  39       55.54        0.71     46.75 o 
   0   4  39      544.45      560.86     67.51 o 
   1   4  39      122.44      149.14     74.55 o 
   2   4  39      822.01      837.92    110.12 o 
   3   4  39       50.39       -8.31     64.00 o 
  -8   0  40      216.81       41.54    105.67 o 
  -6   0  40       84.73       36.11     94.08 o 
  -4   0  40        5.19     -113.91     75.94 o 
  -2   0  40      177.02       80.27     99.02 o 
   0   0  40      999.81      936.79    154.75 o 
   2   0  40      822.95     1013.24    152.49 o 
   4   0  40       83.16       93.04     62.27 o 
   6   0  40       31.16       79.98     65.31 o 
  -7   1  40       62.92       43.88     46.99 o 
  -6   1  40       27.25       31.27     44.11 o 
  -5   1  40      134.29      107.87     46.95 o 
  -4   1  40        3.26      -11.82     64.65 o 
  -3   1  40        0.86      -11.82     67.57 o 
  -2   1  40      224.52      398.23     86.26 o 
  -1   1  40        4.95       15.20     61.24 o 
   0   1  40       13.14       23.23     63.04 o 
   1   1  40       59.57       -1.30     48.75 o 
   2   1  40       28.06      104.67     50.21 o 
   3   1  40      102.41      124.31     52.00 o 
   4   1  40       14.75      -22.41     48.23 o 
   5   1  40       30.37      -24.93     48.77 o 
   6   1  40       10.58       62.38     65.40 o 
   7   1  40       30.31      138.91     69.04 o 
  -7   2  40      169.12      219.30     57.27 o 
  -6   2  40      313.45      480.22     63.68 o 
  -5   2  40      577.46      681.53     69.38 o 
  -4   2  40       57.74        7.16     40.32 o 
  -3   2  40       28.31        4.76     41.34 o 
  -2   2  40       65.75       79.97     42.70 o 
  -1   2  40      102.05      185.98     47.20 o 
   0   2  40      636.27      659.36     99.40 o 
   1   2  40       22.87       63.80    151.38 o 
   2   2  40      333.19      393.53     65.04 o 
   3   2  40        0.23       -3.90     46.08 o 
   4   2  40      228.58      168.34     68.89 o 
   5   2  40      179.14      215.54     87.13 o 
   6   2  40      134.48      172.92     78.52 o 
  -5   3  40        0.27       72.72     58.65 o 
  -4   3  40      264.75      276.90     58.33 o 
  -3   3  40      548.30      627.36     73.72 o 
  -2   3  40      585.50      730.98     69.40 o 
  -1   3  40        2.83       48.37     43.44 o 
   0   3  40      157.05      218.85     51.40 o 
   1   3  40        8.87       26.00     78.47 o 
   2   3  40       27.17       15.57     62.06 o 
   3   3  40       15.03       24.15     87.65 o 
   4   3  40       47.05      105.63     71.94 o 
   5   3  40        8.56      -89.70     61.39 o 
  -1   4  40       29.45       -3.65     63.89 o 
   0   4  40       29.52       71.95     49.30 o 
   1   4  40      111.71      152.08     74.64 o 
  -7   0  41      489.26      628.40    154.32 o 
  -5   0  41      759.62      632.01    145.54 o 
  -3   0  41      194.10       37.58     96.56 o 
  -1   0  41       51.12      -73.53     83.65 o 
   1   0  41      128.74      203.83    101.16 o 
   3   0  41      114.68      172.67    102.21 o 
   5   0  41      586.67      609.29    126.85 o 
  -7   1  41       64.93       45.02     50.27 o 
  -6   1  41       14.92       10.02     44.16 o 
  -5   1  41       95.20      149.50     79.77 o 
  -4   1  41       63.21       37.16     70.43 o 
  -3   1  41      126.34        2.22     65.25 o 
  -2   1  41      790.35     1040.43    116.92 o 
  -1   1  41       89.15       38.62     63.96 o 
   0   1  41       15.14      109.25     76.02 o 
   1   1  41        0.26      -45.70     44.81 o 
   2   1  41      180.65      225.21     59.22 o 
   3   1  41       14.63      -40.96     44.62 o 
   4   1  41      549.51      676.10     78.46 o 
   5   1  41       61.81       60.42     51.90 o 
   6   1  41      197.75      176.05     75.62 o 
  -6   2  41      115.07      120.79     51.74 o 
  -5   2  41      640.01      803.46     73.90 o 
  -4   2  41      279.92      295.78     55.92 o 
  -3   2  41        1.32       28.87     71.42 o 
  -2   2  41      137.79      178.02     58.75 o 
  -1   2  41      298.51      368.05     92.43 o 
   0   2  41      137.11      123.52    129.79 o 
   1   2  41       20.16       80.11     67.11 o 
   2   2  41      616.15      775.51    105.69 o 
   3   2  41       62.35      140.23     56.06 o 
   4   2  41        7.06      -34.82     57.62 o 
   5   2  41      292.83      303.39    122.73 o 
  -4   3  41       87.23       82.14     51.46 o 
  -3   3  41      223.00      337.48     58.75 o 
  -2   3  41       34.70        8.37     43.08 o 
  -1   3  41       88.88      180.99     51.87 o 
   0   3  41       27.80       36.23     43.43 o 
   1   3  41      354.24      317.94     68.82 o 
   2   3  41        1.17      -24.55     95.74 o 
   3   3  41        0.29      -76.33     78.60 o 
   4   3  41       13.77      171.69    117.23 o 
  -6   0  42       48.47       46.28    100.62 o 
  -4   0  42      100.96       96.31     97.95 o 
  -2   0  42      147.57      279.38    131.01 o 
   0   0  42      918.65     1197.47    169.67 o 
   2   0  42     1050.45     1364.72    179.80 o 
   4   0  42       45.88       69.04     84.86 o 
   6   0  42        0.01       25.13     62.11 o 
  -6   1  42        1.76      -25.20     79.05 o 
  -5   1  42      215.57      221.48     87.74 o 
  -4   1  42       24.63       27.60     91.57 o 
  -3   1  42      575.94      694.45    108.27 o 
  -2   1  42      103.73      162.91     73.38 o 
  -1   1  42        3.83       30.93     93.28 o 
   0   1  42       17.45       47.65     68.49 o 
   1   1  42        1.65       18.58     51.64 o 
   2   1  42      162.86      202.25     56.50 o 
   3   1  42       82.08      139.86     58.14 o 
   4   1  42      151.79       71.61     54.09 o 
   5   1  42        3.89       49.82     54.09 o 
   6   1  42      295.79      393.12     71.86 o 
  -5   2  42       39.86      131.87     51.39 o 
  -4   2  42       58.53       36.43     45.76 o 
  -3   2  42      174.61      180.84    187.61 o 
  -2   2  42       11.74       54.68     61.40 o 
  -1   2  42        4.45       37.94    126.17 o 
   0   2  42      827.60      865.39    113.16 o 
   1   2  42       46.79      101.95     75.56 o 
   2   2  42      223.20      258.32     84.71 o 
   3   2  42        1.19      -40.44     47.62 o 
   4   2  42       71.87       52.12     97.93 o 
   5   2  42      470.30      465.77     95.29 o 
  -3   3  42       74.59       36.58     47.30 o 
  -2   3  42       25.01       28.83     52.34 o 
  -1   3  42        4.99      -18.05     44.95 o 
   0   3  42       79.17      118.89     59.24 o 
   1   3  42       21.53       88.02     72.92 o 
   2   3  42      312.15      511.28    140.85 o 
   3   3  42      188.25      238.09    123.65 o 
  -5   0  43      393.34      649.33    156.53 o 
  -3   0  43      243.98      262.92    124.95 o 
  -1   0  43      267.05      300.87    122.91 o 
   1   0  43      442.63      608.35    143.21 o 
   3   0  43      878.68     1039.49    109.85 o 
   5   0  43       24.87      -43.41     62.19 o 
  -5   1  43        8.45       73.22     77.91 o 
  -4   1  43      161.62       82.21     74.03 o 
  -3   1  43      144.19       82.89     80.56 o 
  -2   1  43        3.56      -16.29    113.35 o 
  -1   1  43       27.23      140.78     77.72 o 
   0   1  43       17.44       88.84     73.28 o 
   1   1  43       95.42       87.26     68.83 o 
   2   1  43       27.84       19.81     50.14 o 
   3   1  43      252.31      376.56     69.44 o 
   4   1  43      163.60      160.92     60.53 o 
   5   1  43       47.88      115.01     59.10 o 
  -4   2  43        4.91      -29.62     68.60 o 
  -3   2  43      234.48      369.05     93.66 o 
  -2   2  43       26.42       50.10     64.46 o 
  -1   2  43       52.38      103.80     72.67 o 
   0   2  43       63.94       48.80     74.10 o 
   1   2  43       37.49      100.67     74.21 o 
   2   2  43      407.16      495.90     98.73 o 
   3   2  43       83.58      169.24     78.05 o 
   4   2  43       74.69      144.55    141.79 o 
  -1   3  43       30.11      -27.10     54.73 o 
   0   3  43      148.17      154.92     81.12 o 
   1   3  43        0.01       33.19     70.04 o 
  -4   0  44       37.61      135.42    113.44 o 
  -2   0  44        0.33       10.07    106.81 o 
   0   0  44      139.17      126.73    109.32 o 
   2   0  44     1184.87     1354.58    184.92 o 
   4   0  44      391.57      569.24    164.41 o 
  -5   1  44      108.05       10.21     76.45 o 
  -4   1  44       23.60       98.02     77.69 o 
  -3   1  44      108.46        9.00     73.16 o 
  -2   1  44      502.38      852.49    119.20 o 
  -1   1  44      606.77      598.87    106.49 o 
   0   1  44       65.35      110.83     74.83 o 
   1   1  44        4.57      -50.71     64.34 o 
   2   1  44      108.94      120.37     57.62 o 
   3   1  44      226.19      405.77     70.63 o 
   4   1  44      276.43      239.54     65.07 o 
  -3   2  44      486.30      557.70    104.09 o 
  -2   2  44       19.22       90.50    176.90 o 
  -1   2  44       83.32      102.25     90.92 o 
   0   2  44      136.24       40.28     73.35 o 
   1   2  44      168.79       97.48     79.32 o 
   2   2  44      307.16      273.80     88.64 o 
   3   2  44        0.00        6.02     85.82 o 
  -3   0  45      502.49      534.73    158.76 o 
  -1   0  45      210.76      159.47    121.19 o 
   1   0  45       41.76      110.71    107.76 o 
   3   0  45       29.66      -34.75     57.28 o 
  -3   1  45      556.98      645.89    111.97 o 
  -2   1  45        1.16      117.38     80.94 o 
  -1   1  45       48.75      154.07     86.69 o 
   0   1  45        0.02       90.17     90.30 o 
   1   1  45       29.12      -18.19     69.83 o 
   2   1  45       42.28      104.72     76.71 o 
   3   1  45       55.49       30.05     55.86 o 
  -1   2  45       38.86      121.12     76.13 o 
   0   2  45      227.89      339.50     90.78 o 
   1   2  45      100.04       85.51     77.71 o 
  -2   0  46        6.52       43.05    111.66 o 
   0   0  46      220.36      232.28    129.22 o 
   2   0  46      170.71      198.81     76.91 o 
  -2   1  46       72.60      168.91     89.41 o 
  -1   1  46     1342.67     1513.70    146.93 o 
   0   1  46       33.68      -59.94     70.73 o 
   1   1  46      120.32      140.32    122.66 o 
                                                 
